# Supplementary material for: Balance algorithm for cluster randomized trials
Source: BMC Med Res Methodol. 2008 Oct 9;8:65. doi: 10.1186/1471-2288-8-65 (PMC2588445; doi:10.1186/1471-2288-8-65)
Supplement: Additional File 1 — Cluster randomization allocation algorithm version 1. Algorithms scripted in R to provide robust cluster randomization. [file 1471-2288-8-65-S1.zip]

Archive with 7 entries (7 files):
- Example_Allocation_Execution_Code.R
- block_one.xls
- block_two.xls
- covariate.csv
- block_one_allocation.csv
- rcode/randomisation 2.r
- rcode/randomisation.R
