# Supplementary material for: Balance algorithm for cluster randomized trials
Source: BMC Med Res Methodol. 2008 Oct 9;8:65. doi: 10.1186/1471-2288-8-65 (PMC2588445; doi:10.1186/1471-2288-8-65)
Supplement: Additional File 1 — Cluster randomization allocation algorithm version 1. Algorithms scripted in R to provide robust cluster randomization. [file 1471-2288-8-65-S1.zip › Example_Allocation_Execution_Code.R]

###################################################################
# 	Date		:	01/FEB/08						#
#	Author	:	BRC							#
#	Prog		:	Example_Allocation_Execution_Code.R		#
#	Description	:	Example code for the allocation algorith  #
#     Required	:	The 'area' should hard coded as below     #
#                       'covariate.csv'         			#
# 				'rcode' folder    				#
#					(containing: 'randomisation.R'      #
#						   and 'randomisation 2.R') 	#
###################################################################

area	<-	"D:\\CARTER\\randomisation_Allocation_Training_Area"

###############################
# The below is the source code#
###############################
source(paste(area,"\\rcode\\randomisation.R",sep="\\"))
source(paste(area,"\\rcode\\randomisation 2.R",sep="\\"))

##################################################
#  This is example code for block one allocation #

random.allocation(folder      = area,
			covariates	= "prognostic.csv", 
			unit        = 24,
                  outfile     = "block_one",
                  figure      = "blk1")

##################################################
#  This is example code for block two allocation #

random.allocation.additional(folder      = area,
			covariates	= "prognostic.csv", 
			unit        = 22,
                  outfile     = "block_two",
                  figure      = "blk2",
			infile	= "block_one_allocation.csv")

####################################################
#  This is example code for block three allocation #

random.allocation.additional(folder      = area,
			covariates	= "prognostic.csv", 
			unit        = 22,
                  outfile     = "block_three",
                  figure      = "blk3",
			infile	= "block_two_allocation.csv")
