# Supplementary material for: Balance algorithm for cluster randomized trials
Source: BMC Med Res Methodol. 2008 Oct 9;8:65. doi: 10.1186/1471-2288-8-65 (PMC2588445; doi:10.1186/1471-2288-8-65)
Supplement: Additional File 1 — Cluster randomization allocation algorithm version 1. Algorithms scripted in R to provide robust cluster randomization. [file 1471-2288-8-65-S1.zip › block_one.xls]

## Sheet: block_one
W95633	W95623	W97027	W95043	W95050	W97009	W93020	W97041	W93004	W95073	W93628	W97069	W93015	W93044	imbalance
1	0	0	1	1	0	0	0	1	0	0	1	1	1	0.000443164
1	1	1	0	0	1	1	1	0	0	1	0	0	0	0.0032524
1	0	1	0	1	0	0	0	1	1	1	0	1	0	0.00914998
1	1	0	0	1	0	0	1	1	0	1	0	1	0	0.00933536
1	0	1	1	0	1	1	0	0	0	0	1	0	1	0.0127538
1	1	0	1	0	0	0	0	1	1	0	0	1	1	0.0157791
1	0	0	1	0	1	0	0	1	0	1	0	1	1	0.0165281
1	1	1	0	1	0	1	1	0	0	0	1	0	0	0.0173502
1	1	0	0	1	0	1	0	0	1	1	0	0	1	0.0441277
1	0	1	0	0	0	1	0	0	1	0	1	1	1	0.056296
1	0	1	1	1	1	0	0	1	0	1	0	0	0	0.0706657
1	0	1	1	0	1	0	0	1	1	0	1	0	0	0.0725643
1	0	0	0	0	1	1	0	0	1	1	1	0	1	0.0781813
1	1	0	1	0	1	0	1	1	0	0	1	0	0	0.0816007
1	1	0	0	0	0	1	1	0	0	0	1	1	1	0.0860744
1	0	1	0	1	0	1	0	0	0	1	0	1	1	0.0870129
1	0	1	0	1	1	1	1	0	0	0	0	1	0	0.091592
1	0	1	1	0	1	0	1	0	1	1	0	0	0	0.0936411
1	0	1	1	1	0	0	1	0	0	1	1	0	0	0.0939856
1	1	1	1	1	0	0	0	1	1	0	0	0	0	0.0955432
1	1	0	1	0	0	0	0	1	0	1	1	0	1	0.0956685
1	1	0	0	0	1	1	0	1	0	0	0	1	1	0.100661
1	1	0	0	1	0	0	1	1	1	0	0	1	0	0.101271
1	0	0	0	1	1	1	1	0	1	0	1	0	0	0.104721
1	0	1	1	1	0	0	1	0	1	0	1	0	0	0.105033
1	0	1	0	0	0	1	0	0	0	1	1	1	1	0.127687
1	1	1	1	0	0	0	1	0	1	1	0	0	0	0.138093
1	0	1	1	1	1	0	0	1	1	0	0	0	0	0.144083
1	1	0	1	1	1	0	1	1	0	0	0	0	0	0.144182
1	1	0	0	1	1	1	1	0	1	0	0	0	0	0.148037
1	1	1	0	1	1	1	0	1	0	0	0	0	0	0.150006
1	0	0	0	1	0	0	1	1	0	1	1	1	0	0.155304
1	0	0	1	0	0	0	1	0	0	1	1	1	1	0.157916
1	0	1	0	0	1	1	1	0	1	0	0	1	0	0.15966
1	1	1	0	0	1	1	0	1	0	0	1	0	0	0.16084
1	1	1	0	0	0	1	1	0	1	0	1	0	0	0.161169
1	1	1	0	0	1	1	1	0	1	0	0	0	0	0.166631
1	0	1	0	0	1	1	1	0	0	1	1	0	0	0.168892
1	0	0	0	1	0	0	1	1	1	0	1	1	0	0.17264
1	1	1	1	0	1	1	0	0	0	0	0	0	1	0.179904
1	0	1	1	0	0	0	1	0	1	1	1	0	0	0.18575
1	1	0	1	1	0	0	0	1	0	0	0	1	1	0.187264
1	0	0	1	0	1	0	0	1	1	0	0	1	1	0.188225
1	0	0	1	1	0	0	1	0	0	1	0	1	1	0.190657
1	1	1	1	1	0	1	0	0	0	0	0	0	1	0.191594
1	1	0	0	0	0	1	0	0	1	1	1	0	1	0.196764
1	1	1	1	0	0	1	0	0	0	0	1	0	1	0.200162
1	0	0	0	0	1	0	1	1	0	1	1	1	0	0.205238
1	1	0	0	0	0	0	1	1	1	1	0	1	0	0.214342
1	1	0	1	0	0	0	0	1	0	1	0	1	1	0.234123
1	0	0	0	1	1	0	1	1	0	1	0	1	0	0.235712
1	0	1	0	0	1	1	1	0	1	0	1	0	0	0.25767
1	0	0	1	0	0	0	1	0	1	0	1	1	1	0.267244
1	0	1	0	1	1	1	1	0	0	0	1	0	0	0.273914
1	0	0	1	0	0	0	0	1	1	0	1	1	1	0.276309
1	0	0	0	0	1	0	1	1	1	1	0	1	0	0.280656
1	1	0	0	0	0	0	1	1	1	0	1	1	0	0.309341
1	0	0	1	0	0	0	1	0	1	1	0	1	1	0.309693
1	0	0	1	1	1	1	0	0	0	0	1	0	1	0.316974
1	0	0	1	1	1	0	1	0	1	1	0	0	0	0.328874
1	0	1	1	0	1	0	0	1	0	1	1	0	0	0.333689
1	0	1	1	0	1	1	0	0	0	0	0	1	1	0.344092
1	0	1	0	1	0	1	0	0	1	0	0	1	1	0.350163
1	1	1	0	0	0	0	1	1	0	1	0	1	0	0.351353
1	0	0	0	0	1	0	1	1	1	0	1	1	0	0.352673
1	1	0	1	0	0	0	0	1	1	0	1	0	1	0.352955
1	0	1	0	1	0	0	0	1	1	1	1	0	0	0.357956
1	1	0	0	1	0	1	1	0	0	0	0	1	1	0.371004
1	0	0	0	1	0	1	0	0	1	1	1	0	1	0.378079
1	0	0	1	1	1	0	1	1	0	0	0	1	0	0.379146
1	1	0	0	1	0	0	1	1	0	1	1	0	0	0.384541
1	0	0	0	0	1	1	0	0	1	1	0	1	1	0.39
1	1	0	0	0	0	1	1	0	0	1	0	1	1	0.410535
1	1	1	1	1	0	0	0	1	0	1	0	0	0	0.412167
1	1	1	1	0	1	0	0	1	1	0	0	0	0	0.4182
1	1	0	0	1	1	1	1	0	0	1	0	0	0	0.423534
1	1	0	1	1	0	0	1	1	0	0	1	0	0	0.427409
1	1	1	0	0	0	1	0	0	0	1	1	0	1	0.4277
1	0	1	1	1	0	0	1	0	1	1	0	0	0	0.430664
1	0	1	1	1	1	0	0	1	0	0	1	0	0	0.431383
1	0	1	0	1	1	1	0	0	1	1	0	0	0	0.436616
1	1	0	1	0	1	1	0	0	1	0	0	0	1	0.441752
1	0	1	1	1	0	0	1	0	1	0	0	1	0	0.442873
1	1	0	1	0	1	0	1	1	1	0	0	0	0	0.449745
1	0	0	0	1	1	1	1	0	0	1	1	0	0	0.454818
1	0	1	1	0	0	0	0	1	0	0	1	1	1	0.458523
1	1	1	0	0	0	1	1	0	0	1	1	0	0	0.462432
1	0	0	0	0	1	1	1	0	0	0	1	1	1	0.466545
1	0	0	1	1	1	0	1	1	0	0	1	0	0	0.467883
1	0	1	0	0	1	1	0	0	0	1	0	1	1	0.471065
1	1	1	0	0	0	1	0	0	0	1	0	1	1	0.472571
1	0	1	0	0	0	1	0	0	1	1	0	1	1	0.47296
1	1	1	0	0	0	1	0	0	1	0	0	1	1	0.475779
1	0	0	0	0	1	1	0	1	0	0	1	1	1	0.479174
1	1	1	1	1	0	0	1	0	0	1	0	0	0	0.49368
1	0	0	0	0	0	0	0	1	1	1	1	1	1	0.498146
1	0	0	0	1	1	1	0	0	1	1	0	0	1	0.498631
1	1	0	0	0	1	1	0	0	1	1	0	0	1	0.500589
1	1	0	0	0	0	0	1	1	1	1	1	0	0	0.505235
1	0	1	1	1	0	0	0	1	1	0	1	0	0	0.506267
