# Supplementary material for: Balance algorithm for cluster randomized trials
Source: BMC Med Res Methodol. 2008 Oct 9;8:65. doi: 10.1186/1471-2288-8-65 (PMC2588445; doi:10.1186/1471-2288-8-65)
Supplement: Additional File 1 — Cluster randomization allocation algorithm version 1. Algorithms scripted in R to provide robust cluster randomization. [file 1471-2288-8-65-S1.zip › block_two.xls]

## Sheet: block_two
W95633	W95623	W97027	W95043	W95050	W97009	W93020	W97041	W93004	W95073	W93628	W97069	W93015	W93044	W92009	W92036	W92037	W92063	W92064	W93019	W93040	W93048	W93054	W93065	W93608	W95290	W97614	W98024	W98027	Balance
1	0	1	1	0	1	0	1	0	1	1	0	0	0	1	1	1	0	1	0	0	0	1	0	1	1	0	1	0	0.00186309
1	0	1	1	0	1	0	1	0	1	1	0	0	0	1	0	1	0	1	1	1	1	0	0	1	0	0	0	1	0.00271005
1	0	1	1	0	1	0	1	0	1	1	0	0	0	1	0	0	1	1	0	1	0	1	1	1	0	0	1	0	0.0041032
1	0	1	1	0	1	0	1	0	1	1	0	0	0	1	0	1	1	0	0	1	0	0	1	0	1	1	0	1	0.0065395
1	0	1	1	0	1	0	1	0	1	1	0	0	0	1	0	0	0	0	1	1	1	1	1	0	1	1	0	0	0.00712691
1	0	1	1	0	1	0	1	0	1	1	0	0	0	1	0	0	0	1	1	0	0	1	1	1	0	0	1	1	0.00879762
1	0	1	1	0	1	0	1	0	1	1	0	0	0	1	1	0	1	0	0	1	0	1	0	1	1	0	1	0	0.0133817
1	0	1	1	0	1	0	1	0	1	1	0	0	0	0	1	1	1	0	0	1	0	0	1	0	1	1	1	0	0.0136402
1	0	1	1	0	1	0	1	0	1	1	0	0	0	0	0	0	1	0	1	1	0	1	1	0	1	1	0	1	0.0152374
1	0	1	1	0	1	0	1	0	1	1	0	0	0	1	1	0	0	1	0	0	0	1	0	1	1	1	1	0	0.0181708
1	0	1	1	0	1	0	1	0	1	1	0	0	0	1	0	0	0	1	1	1	1	0	0	1	0	1	0	1	0.0214778
1	0	1	1	0	1	0	1	0	1	1	0	0	0	0	1	0	1	1	0	1	0	1	1	0	1	0	1	0	0.0223333
1	0	1	1	0	1	0	1	0	1	1	0	0	0	0	0	0	0	1	1	1	0	0	1	0	1	1	1	1	0.023422
1	0	1	1	0	1	0	1	0	1	1	0	0	0	1	1	0	0	0	1	0	0	1	1	1	0	1	0	1	0.0252006
1	0	1	1	0	1	0	1	0	1	1	0	0	0	0	1	1	0	0	1	0	0	1	0	1	1	1	1	0	0.0254687
1	0	1	1	0	1	0	1	0	1	1	0	0	0	0	0	0	1	0	1	1	0	1	1	1	0	1	1	0	0.0255056
1	0	1	1	0	1	0	1	0	1	1	0	0	0	0	0	1	1	0	1	1	0	1	1	0	1	0	0	1	0.027793
1	0	1	1	0	1	0	1	0	1	1	0	0	0	0	1	1	1	0	1	1	1	1	0	1	0	0	0	0	0.0283033
1	0	1	1	0	1	0	1	0	1	1	0	0	0	1	0	1	0	0	1	1	0	1	0	1	1	0	1	0	0.0287785
1	0	1	1	0	1	0	1	0	1	1	0	0	0	1	1	1	1	0	0	0	0	1	1	1	0	0	1	0	0.0313849
1	0	1	1	0	1	0	1	0	1	1	0	0	0	0	1	1	0	1	1	1	1	0	0	0	1	0	0	1	0.0330307
1	0	1	1	0	1	0	1	0	1	1	0	0	0	1	0	1	0	0	1	0	0	1	0	1	1	1	0	1	0.03512
1	0	1	1	0	1	0	1	0	1	1	0	0	0	0	0	0	1	1	1	0	1	1	0	1	0	1	0	1	0.0364211
1	0	1	1	0	1	0	1	0	1	1	0	0	0	0	1	1	0	1	1	1	1	0	0	1	0	0	1	0	0.0370653
1	0	1	1	0	1	0	1	0	1	1	0	0	0	1	1	1	0	1	0	0	0	0	1	0	1	0	1	1	0.0384739
1	0	1	1	0	1	0	1	0	1	1	0	0	0	0	1	0	1	1	0	0	0	1	1	0	1	1	0	1	0.0397231
1	0	1	1	0	1	0	1	0	1	1	0	0	0	0	1	0	0	1	1	0	0	1	1	0	1	0	1	1	0.041635
1	0	1	1	0	1	0	1	0	1	1	0	0	0	0	0	0	1	1	1	0	1	0	0	1	0	1	1	1	0.0426603
1	0	1	1	0	1	0	1	0	1	1	0	0	0	0	0	1	0	1	1	0	0	1	1	1	0	1	1	0	0.0429376
1	0	1	1	0	1	0	1	0	1	1	0	0	0	1	0	0	1	1	0	1	0	1	1	0	1	0	0	1	0.0480827
1	0	1	1	0	1	0	1	0	1	1	0	0	0	0	0	1	1	1	1	0	1	0	0	1	0	0	1	1	0.0481509
1	0	1	1	0	1	0	1	0	1	1	0	0	0	1	0	1	1	0	0	0	0	1	0	1	1	1	1	0	0.0487752
1	0	1	1	0	1	0	1	0	1	1	0	0	0	0	1	0	0	1	1	1	1	0	0	1	0	1	1	0	0.0489006
1	0	1	1	0	1	0	1	0	1	1	0	0	0	1	0	1	0	0	1	1	1	1	1	0	1	0	0	0	0.0542027
1	0	1	1	0	1	0	1	0	1	1	0	0	0	0	1	1	0	0	1	0	0	0	1	0	1	1	1	1	0.0542098
1	0	1	1	0	1	0	1	0	1	1	0	0	0	0	0	1	0	1	1	0	0	1	1	0	1	1	0	1	0.0543232
1	0	1	1	0	1	0	1	0	1	1	0	0	0	1	1	1	0	0	1	0	0	1	1	1	0	0	0	1	0.0584935
1	0	1	1	0	1	0	1	0	1	1	0	0	0	1	1	0	0	0	1	0	0	1	0	1	1	0	1	1	0.0589152
1	0	1	1	0	1	0	1	0	1	1	0	0	0	1	1	1	1	0	0	1	1	0	0	1	0	1	0	0	0.0640475
1	0	1	1	0	1	0	1	0	1	1	0	0	0	1	1	1	1	0	0	0	0	1	1	0	1	0	0	1	0.0674528
1	0	1	1	0	1	0	1	0	1	1	0	0	0	1	1	0	0	1	0	0	1	1	1	0	1	1	0	0	0.0722886
1	0	1	1	0	1	0	1	0	1	1	0	0	0	1	0	1	1	0	0	1	0	0	1	1	0	1	1	0	0.0730392
1	0	1	1	0	1	0	1	0	1	1	0	0	0	0	0	1	1	1	1	0	1	1	0	1	0	0	0	1	0.0736356
1	0	1	1	0	1	0	1	0	1	1	0	0	0	1	1	0	0	1	0	1	0	0	1	0	1	1	0	1	0.0740514
1	0	1	1	0	1	0	1	0	1	1	0	0	0	1	1	0	1	0	0	0	0	1	1	1	0	1	1	0	0.0751029
1	0	1	1	0	1	0	1	0	1	1	0	0	0	1	0	1	1	1	0	0	1	0	0	1	0	1	0	1	0.0753618
1	0	1	1	0	1	0	1	0	1	1	0	0	0	1	1	0	0	1	0	1	0	0	1	1	0	1	1	0	0.0775381
1	0	1	1	0	1	0	1	0	1	1	0	0	0	1	1	0	1	1	0	1	1	0	0	1	0	0	0	1	0.0827147
1	0	1	1	0	1	0	1	0	1	1	0	0	0	1	1	0	0	1	0	0	0	0	1	0	1	1	1	1	0.084132
1	0	1	1	0	1	0	1	0	1	1	0	0	0	1	1	0	1	0	0	1	0	1	1	1	0	1	0	0	0.0843615
1	0	1	1	0	1	0	1	0	1	1	0	0	0	0	0	1	1	1	0	0	0	1	1	0	1	1	1	0	0.0849278
1	0	1	1	0	1	0	1	0	1	1	0	0	0	1	0	1	1	0	0	1	0	1	0	1	1	1	0	0	0.0858915
1	0	1	1	0	1	0	1	0	1	1	0	0	0	1	1	0	0	0	1	1	0	1	1	1	0	0	1	0	0.0926898
1	0	1	1	0	1	0	1	0	1	1	0	0	0	0	1	1	1	1	0	0	1	0	0	0	1	1	0	1	0.0931835
1	0	1	1	0	1	0	1	0	1	1	0	0	0	1	1	0	1	0	0	1	0	0	1	0	1	0	1	1	0.0959076
1	0	1	1	0	1	0	1	0	1	1	0	0	0	0	0	0	0	1	1	1	0	1	0	1	1	1	1	0	0.0961244
1	0	1	1	0	1	0	1	0	1	1	0	0	0	1	0	1	0	0	1	0	0	0	1	1	0	1	1	1	0.0990016
1	0	1	1	0	1	0	1	0	1	1	0	0	0	1	0	1	0	0	1	1	0	0	1	0	1	0	1	1	0.104015
1	0	1	1	0	1	0	1	0	1	1	0	0	0	0	0	0	1	0	1	0	1	1	1	0	1	1	1	0	0.104631
1	0	1	1	0	1	0	1	0	1	1	0	0	0	1	1	1	0	1	0	1	0	0	1	0	1	0	0	1	0.105678
1	0	1	1	0	1	0	1	0	1	1	0	0	0	0	0	1	0	1	1	1	0	0	1	0	1	0	1	1	0.108906
1	0	1	1	0	1	0	1	0	1	1	0	0	0	1	0	0	1	1	0	0	1	1	1	0	1	0	1	0	0.109863
1	0	1	1	0	1	0	1	0	1	1	0	0	0	0	1	1	0	1	1	0	1	1	0	1	0	1	0	0	0.10993
1	0	1	1	0	1	0	1	0	1	1	0	0	0	0	1	0	0	1	1	1	0	1	1	0	1	0	0	1	0.110803
1	0	1	1	0	1	0	1	0	1	1	0	0	0	1	0	1	1	0	0	0	1	0	1	0	1	1	1	0	0.111757
1	0	1	1	0	1	0	1	0	1	1	0	0	0	0	0	1	1	0	1	1	0	1	1	1	0	0	1	0	0.11293
1	0	1	1	0	1	0	1	0	1	1	0	0	0	0	1	0	1	0	1	1	1	1	0	1	0	1	0	0	0.113067
1	0	1	1	0	1	0	1	0	1	1	0	0	0	1	1	1	0	0	1	0	1	0	0	1	0	1	0	1	0.115421
1	0	1	1	0	1	0	1	0	1	1	0	0	0	1	0	1	1	0	0	0	1	1	1	0	1	1	0	0	0.11544
1	0	1	1	0	1	0	1	0	1	1	0	0	0	1	1	1	1	0	0	1	0	1	1	1	0	0	0	0	0.117928
1	0	1	1	0	1	0	1	0	1	1	0	0	0	1	1	0	0	0	1	1	0	1	0	1	1	0	0	1	0.118801
1	0	1	1	0	1	0	1	0	1	1	0	0	0	0	1	0	0	1	1	1	1	0	0	0	1	1	0	1	0.119735
1	0	1	1	0	1	0	1	0	1	1	0	0	0	1	0	0	0	0	1	1	0	1	0	1	1	1	1	0	0.120139
1	0	1	1	0	1	0	1	0	1	1	0	0	0	1	1	0	1	0	0	0	0	1	0	1	1	1	0	1	0.124128
1	0	1	1	0	1	0	1	0	1	1	0	0	0	0	1	1	1	1	0	0	0	1	1	0	1	0	0	1	0.127332
1	0	1	1	0	1	0	1	0	1	1	0	0	0	1	0	0	0	0	1	1	0	0	0	1	1	1	1	1	0.12947
1	0	1	1	0	1	0	1	0	1	1	0	0	0	0	1	1	1	0	1	1	1	0	1	0	0	0	0	1	0.129864
1	0	1	1	0	1	0	1	0	1	1	0	0	0	0	0	1	1	1	0	1	0	1	1	0	1	1	0	0	0.131327
1	0	1	1	0	1	0	1	0	1	1	0	0	0	1	1	0	0	1	0	1	0	1	1	1	0	1	0	0	0.132543
1	0	1	1	0	1	0	1	0	1	1	0	0	0	0	1	0	0	1	1	1	0	1	1	1	0	0	1	0	0.132927
1	0	1	1	0	1	0	1	0	1	1	0	0	0	0	0	1	1	0	1	0	0	1	1	0	1	0	1	1	0.133211
1	0	1	1	0	1	0	1	0	1	1	0	0	0	0	1	1	0	1	1	0	1	0	0	1	0	1	0	1	0.135397
1	0	1	1	0	1	0	1	0	1	1	0	0	0	0	1	1	1	1	0	1	1	0	0	1	0	1	0	0	0.138072
1	0	1	1	0	1	0	1	0	1	1	0	0	0	0	1	0	1	1	0	0	0	1	1	1	0	1	1	0	0.13811
1	0	1	1	0	1	0	1	0	1	1	0	0	0	1	0	1	0	1	0	1	0	0	0	1	1	1	1	0	0.141125
1	0	1	1	0	1	0	1	0	1	1	0	0	0	0	0	1	0	1	1	1	0	1	1	0	1	0	1	0	0.141338
1	0	1	1	0	1	0	1	0	1	1	0	0	0	0	1	1	0	0	1	1	0	0	1	0	1	1	0	1	0.145681
1	0	1	1	0	1	0	1	0	1	1	0	0	0	0	1	1	1	0	1	1	1	0	0	1	0	0	1	0	0.153489
1	0	1	1	0	1	0	1	0	1	1	0	0	0	1	0	0	1	1	0	0	0	1	1	1	0	1	0	1	0.153618
1	0	1	1	0	1	0	1	0	1	1	0	0	0	1	0	1	0	0	1	0	1	1	1	0	1	0	1	0	0.153919
1	0	1	1	0	1	0	1	0	1	1	0	0	0	1	1	0	0	0	1	1	0	0	1	1	0	0	1	1	0.156287
1	0	1	1	0	1	0	1	0	1	1	0	0	0	0	1	0	1	0	1	1	1	0	0	1	0	1	0	1	0.162761
1	0	1	1	0	1	0	1	0	1	1	0	0	0	0	0	1	1	0	1	1	1	0	0	1	0	1	1	0	0.163431
1	0	1	1	0	1	0	1	0	1	1	0	0	0	1	1	1	0	1	0	0	0	1	1	1	0	1	0	0	0.16456
1	0	1	1	0	1	0	1	0	1	1	0	0	0	1	1	0	0	0	1	0	1	0	1	0	1	0	1	1	0.165425
1	0	1	1	0	1	0	1	0	1	1	0	0	0	0	1	1	1	1	0	1	1	0	1	0	0	1	0	0	0.169785
1	0	1	1	0	1	0	1	0	1	1	0	0	0	1	0	1	1	1	0	1	1	0	0	1	0	0	1	0	0.170381
1	0	1	1	0	1	0	1	0	1	1	0	0	0	0	0	1	1	0	1	1	1	0	0	0	1	1	0	1	0.171252
1	0	1	1	0	1	0	1	0	1	1	0	0	0	0	1	1	1	1	0	0	1	0	0	1	0	1	1	0	0.173481
1	0	1	1	0	1	0	1	0	1	1	0	0	0	0	0	1	1	0	1	0	1	1	1	0	1	0	1	0	0.175965
1	0	1	1	0	1	0	1	0	1	1	0	0	0	1	1	1	0	1	0	1	0	0	1	1	0	0	1	0	0.184033
1	0	1	1	0	1	0	1	0	1	1	0	0	0	1	0	0	0	0	1	0	1	1	1	0	1	1	1	0	0.184128
1	0	1	1	0	1	0	1	0	1	1	0	0	0	1	0	1	0	0	1	0	0	1	1	1	0	1	1	0	0.185194
1	0	1	1	0	1	0	1	0	1	1	0	0	0	0	0	0	1	1	1	1	1	1	0	1	0	0	1	0	0.185411
1	0	1	1	0	1	0	1	0	1	1	0	0	0	1	1	0	1	0	0	0	0	1	1	0	1	1	0	1	0.18604
1	0	1	1	0	1	0	1	0	1	1	0	0	0	1	0	1	0	1	0	1	0	0	1	0	1	1	1	0	0.186876
1	0	1	1	0	1	0	1	0	1	1	0	0	0	1	1	0	1	0	0	1	1	1	1	0	1	0	0	0	0.190068
1	0	1	1	0	1	0	1	0	1	1	0	0	0	1	0	1	1	0	0	0	0	0	1	0	1	1	1	1	0.191206
1	0	1	1	0	1	0	1	0	1	1	0	0	0	1	1	1	0	1	0	0	1	1	1	0	1	0	0	0	0.194418
1	0	1	1	0	1	0	1	0	1	1	0	0	0	0	1	1	1	0	1	0	1	0	0	1	0	1	0	1	0.19451
1	0	1	1	0	1	0	1	0	1	1	0	0	0	0	1	1	0	1	1	0	1	0	1	0	0	1	0	1	0.194926
1	0	1	1	0	1	0	1	0	1	1	0	0	0	0	0	0	1	0	1	0	0	1	1	0	1	1	1	1	0.19794
1	0	1	1	0	1	0	1	0	1	1	0	0	0	1	1	0	1	1	0	1	1	1	0	1	0	0	0	0	0.199099
1	0	1	1	0	1	0	1	0	1	1	0	0	0	1	0	1	0	0	1	1	0	1	1	1	0	1	0	0	0.200331
1	0	1	1	0	1	0	1	0	1	1	0	0	0	1	0	0	1	1	0	0	0	1	0	1	1	0	1	1	0.200398
1	0	1	1	0	1	0	1	0	1	1	0	0	0	0	0	0	0	1	1	0	1	1	1	0	1	1	1	0	0.203391
1	0	1	1	0	1	0	1	0	1	1	0	0	0	1	1	1	1	0	0	0	0	0	1	0	1	0	1	1	0.204071
1	0	1	1	0	1	0	1	0	1	1	0	0	0	0	0	0	0	1	1	1	0	1	1	0	1	1	0	1	0.204946
1	0	1	1	0	1	0	1	0	1	1	0	0	0	1	0	0	0	0	1	1	1	0	1	0	1	1	1	0	0.20912
1	0	1	1	0	1	0	1	0	1	1	0	0	0	0	0	1	0	1	1	1	0	1	0	1	1	0	1	0	0.210959
1	0	1	1	0	1	0	1	0	1	1	0	0	0	1	0	0	0	1	1	1	0	1	1	1	0	0	0	1	0.212199
1	0	1	1	0	1	0	1	0	1	1	0	0	0	1	1	0	0	0	1	0	1	1	1	0	1	0	0	1	0.215938
1	0	1	1	0	1	0	1	0	1	1	0	0	0	1	1	1	1	1	0	0	1	0	0	1	0	0	0	1	0.217787
1	0	1	1	0	1	0	1	0	1	1	0	0	0	0	0	1	1	1	0	0	0	0	1	0	1	1	1	1	0.218868
1	0	1	1	0	1	0	1	0	1	1	0	0	0	1	1	0	0	0	1	0	1	1	1	0	1	0	1	0	0.220897
1	0	1	1	0	1	0	1	0	1	1	0	0	0	1	0	1	0	0	1	1	1	0	1	0	1	0	1	0	0.224472
1	0	1	1	0	1	0	1	0	1	1	0	0	0	1	0	0	0	0	1	1	0	0	1	0	1	1	1	1	0.224726
1	0	1	1	0	1	0	1	0	1	1	0	0	0	1	0	1	1	0	1	0	1	0	0	1	0	0	1	1	0.229107
1	0	1	1	0	1	0	1	0	1	1	0	0	0	1	1	0	0	1	1	0	1	1	0	1	0	0	0	1	0.229204
1	0	1	1	0	1	0	1	0	1	1	0	0	0	1	0	1	0	1	0	1	0	1	1	0	1	1	0	0	0.229228
1	0	1	1	0	1	0	1	0	1	1	0	0	0	1	1	0	0	1	0	1	0	1	0	1	1	1	0	0	0.229873
1	0	1	1	0	1	0	1	0	1	1	0	0	0	1	1	0	1	0	0	0	0	0	0	1	1	1	1	1	0.230941
1	0	1	1	0	1	0	1	0	1	1	0	0	0	1	0	0	1	0	1	0	0	1	1	1	0	0	1	1	0.232291
1	0	1	1	0	1	0	1	0	1	1	0	0	0	1	0	1	1	1	0	1	1	0	0	0	1	0	0	1	0.23245
1	0	1	1	0	1	0	1	0	1	1	0	0	0	1	1	0	1	0	0	1	1	0	1	0	1	0	1	0	0.240412
1	0	1	1	0	1	0	1	0	1	1	0	0	0	1	1	0	0	1	0	0	1	0	1	0	1	1	1	0	0.242896
1	0	1	1	0	1	0	1	0	1	1	0	0	0	0	1	0	1	0	1	1	1	0	1	0	0	1	0	1	0.243979
1	0	1	1	0	1	0	1	0	1	1	0	0	0	1	0	1	0	1	0	1	0	1	0	1	1	1	0	0	0.245006
1	0	1	1	0	1	0	1	0	1	1	0	0	0	0	0	1	1	0	1	1	0	0	1	0	1	0	1	1	0.246021
1	0	1	1	0	1	0	1	0	1	1	0	0	0	0	1	1	1	0	0	1	0	1	1	0	1	1	0	0	0.250171
1	0	1	1	0	1	0	1	0	1	1	0	0	0	0	0	1	1	1	0	0	0	1	0	1	1	1	1	0	0.253726
1	0	1	1	0	1	0	1	0	1	1	0	0	0	1	0	0	1	1	0	0	0	1	1	0	1	0	1	1	0.255053
1	0	1	1	0	1	0	1	0	1	1	0	0	0	0	1	0	1	1	0	0	0	0	1	0	1	1	1	1	0.25829
1	0	1	1	0	1	0	1	0	1	1	0	0	0	1	0	1	0	0	1	0	0	0	0	1	1	1	1	1	0.261859
1	0	1	1	0	1	0	1	0	1	1	0	0	0	0	0	0	1	0	1	1	0	0	1	0	1	1	1	1	0.265189
1	0	1	1	0	1	0	1	0	1	1	0	0	0	1	1	0	1	1	0	0	1	0	0	1	0	1	0	1	0.266154
1	0	1	1	0	1	0	1	0	1	1	0	0	0	1	0	0	1	1	0	1	1	0	0	1	0	1	1	0	0.26616
1	0	1	1	0	1	0	1	0	1	1	0	0	0	0	1	0	1	0	1	1	1	0	0	1	0	1	1	0	0.269977
1	0	1	1	0	1	0	1	0	1	1	0	0	0	1	1	1	0	1	0	1	0	1	1	1	0	0	0	0	0.270762
1	0	1	1	0	1	0	1	0	1	1	0	0	0	1	0	1	1	0	1	1	1	0	0	1	0	0	0	1	0.27523
1	0	1	1	0	1	0	1	0	1	1	0	0	0	0	1	1	0	0	1	1	0	1	1	0	1	1	0	0	0.276359
1	0	1	1	0	1	0	1	0	1	1	0	0	0	0	1	1	0	0	1	1	0	0	1	1	0	1	1	0	0.278284
1	0	1	1	0	1	0	1	0	1	1	0	0	0	1	1	0	0	0	1	1	0	1	1	0	1	0	0	1	0.27989
1	0	1	1	0	1	0	1	0	1	1	0	0	0	1	1	1	1	0	0	0	0	1	0	1	1	0	0	1	0.279955
1	0	1	1	0	1	0	1	0	1	1	0	0	0	1	0	1	0	0	1	1	0	0	0	1	1	0	1	1	0.283173
1	0	1	1	0	1	0	1	0	1	1	0	0	0	1	0	1	0	1	1	0	1	0	0	1	0	0	1	1	0.28561
1	0	1	1	0	1	0	1	0	1	1	0	0	0	1	1	1	0	1	0	1	0	1	0	1	1	0	0	0	0.29085
1	0	1	1	0	1	0	1	0	1	1	0	0	0	0	1	0	1	1	1	0	1	1	0	1	0	0	0	1	0.29305
1	0	1	1	0	1	0	1	0	1	1	0	0	0	1	1	0	1	0	0	0	1	1	1	0	1	0	1	0	0.295663
1	0	1	1	0	1	0	1	0	1	1	0	0	0	0	1	1	1	1	0	0	0	1	1	1	0	0	1	0	0.300588
1	0	1	1	0	1	0	1	0	1	1	0	0	0	1	1	0	0	0	1	0	0	0	1	1	0	1	1	1	0.300815
1	0	1	1	0	1	0	1	0	1	1	0	0	0	0	0	0	0	1	1	1	0	1	1	0	1	1	1	0	0.300918
1	0	1	1	0	1	0	1	0	1	1	0	0	0	1	0	1	1	0	0	1	0	1	1	1	0	1	0	0	0.302335
1	0	1	1	0	1	0	1	0	1	1	0	0	0	1	1	1	0	0	1	0	0	0	1	1	0	0	1	1	0.302384
1	0	1	1	0	1	0	1	0	1	1	0	0	0	0	0	0	1	1	1	1	1	1	0	0	1	0	0	1	0.303711
1	0	1	1	0	1	0	1	0	1	1	0	0	0	0	1	1	0	0	1	0	1	1	1	0	1	1	0	0	0.304563
1	0	1	1	0	1	0	1	0	1	1	0	0	0	1	0	1	1	0	1	0	1	1	0	1	0	0	0	1	0.304816
1	0	1	1	0	1	0	1	0	1	1	0	0	0	1	1	0	1	0	0	0	0	0	1	1	0	1	1	1	0.305071
1	0	1	1	0	1	0	1	0	1	1	0	0	0	0	1	0	1	1	0	1	0	0	1	0	1	0	1	1	0.306063
1	0	1	1	0	1	0	1	0	1	1	0	0	0	1	0	1	1	1	0	0	0	1	1	1	0	0	0	1	0.309163
1	0	1	1	0	1	0	1	0	1	1	0	0	0	1	0	1	0	1	0	1	0	0	1	0	1	1	0	1	0.314026
1	0	1	1	0	1	0	1	0	1	1	0	0	0	0	1	1	1	1	0	0	0	0	1	0	1	0	1	1	0.314175
1	0	1	1	0	1	0	1	0	1	1	0	0	0	1	1	1	1	0	0	0	0	1	0	1	1	0	1	0	0.315833
1	0	1	1	0	1	0	1	0	1	1	0	0	0	0	1	0	1	0	1	0	0	1	0	1	1	0	1	1	0.316941
1	0	1	1	0	1	0	1	0	1	1	0	0	0	0	0	0	1	0	1	0	0	1	0	1	1	1	1	1	0.317234
1	0	1	1	0	1	0	1	0	1	1	0	0	0	1	1	0	0	1	0	0	0	0	0	1	1	1	1	1	0.319436
1	0	1	1	0	1	0	1	0	1	1	0	0	0	0	1	1	1	1	0	1	1	0	0	0	1	0	1	0	0.320328
1	0	1	1	0	1	0	1	0	1	1	0	0	0	0	0	1	0	1	1	1	0	1	1	0	1	0	0	1	0.322155
1	0	1	1	0	1	0	1	0	1	1	0	0	0	0	1	0	0	1	1	0	1	1	1	0	1	0	1	0	0.322602
1	0	1	1	0	1	0	1	0	1	1	0	0	0	0	1	1	1	0	1	1	1	0	0	1	0	0	0	1	0.323061
1	0	1	1	0	1	0	1	0	1	1	0	0	0	0	1	0	0	1	1	1	1	1	0	1	0	1	0	0	0.323468
1	0	1	1	0	1	0	1	0	1	1	0	0	0	1	0	1	0	0	1	1	0	0	1	1	0	1	0	1	0.324706
1	0	1	1	0	1	0	1	0	1	1	0	0	0	0	1	0	1	0	1	0	0	1	1	0	1	0	1	1	0.32501
1	0	1	1	0	1	0	1	0	1	1	0	0	0	1	1	0	0	1	1	0	1	0	0	1	0	0	1	1	0.327786
1	0	1	1	0	1	0	1	0	1	1	0	0	0	1	0	1	0	1	0	0	1	0	1	0	1	1	1	0	0.328294
1	0	1	1	0	1	0	1	0	1	1	0	0	0	1	1	0	1	0	0	0	1	1	1	0	1	1	0	0	0.331034
1	0	1	1	0	1	0	1	0	1	1	0	0	0	1	1	1	0	1	0	0	1	0	1	0	1	0	1	0	0.333301
1	0	1	1	0	1	0	1	0	1	1	0	0	0	1	1	1	0	1	0	0	0	1	1	0	1	0	0	1	0.333332
1	0	1	1	0	1	0	1	0	1	1	0	0	0	0	0	0	1	1	1	1	1	0	0	1	0	0	1	1	0.333351
1	0	1	1	0	1	0	1	0	1	1	0	0	0	1	1	0	1	1	0	1	1	0	1	0	0	0	0	1	0.33788
1	0	1	1	0	1	0	1	0	1	1	0	0	0	0	1	1	0	0	1	1	0	1	0	1	1	1	0	0	0.338723
1	0	1	1	0	1	0	1	0	1	1	0	0	0	0	1	1	1	1	0	1	0	0	0	1	0	1	0	1	0.338837
1	0	1	1	0	1	0	1	0	1	1	0	0	0	1	0	0	1	1	0	1	0	0	1	0	1	0	1	1	0.340564
1	0	1	1	0	1	0	1	0	1	1	0	0	0	1	0	1	1	1	0	0	1	1	0	1	0	1	0	0	0.341536
1	0	1	1	0	1	0	1	0	1	1	0	0	0	0	1	1	0	1	1	1	1	1	0	1	0	0	0	0	0.343356
1	0	1	1	0	1	0	1	0	1	1	0	0	0	1	1	0	0	1	0	0	0	1	1	0	1	1	0	1	0.347266
1	0	1	1	0	1	0	1	0	1	1	0	0	0	0	1	0	1	0	1	0	0	1	1	1	0	0	1	1	0.348003
1	0	1	1	0	1	0	1	0	1	1	0	0	0	1	1	1	1	0	0	0	1	1	1	0	1	0	0	0	0.348511
1	0	1	1	0	1	0	1	0	1	1	0	0	0	1	1	0	1	0	0	0	0	0	1	0	1	1	1	1	0.354382
1	0	1	1	0	1	0	1	0	1	1	0	0	0	1	1	1	1	0	0	0	0	0	0	1	1	0	1	1	0.355045
1	0	1	1	0	1	0	1	0	1	1	0	0	0	0	1	1	0	1	1	0	1	0	0	1	0	1	1	0	0.355379
1	0	1	1	0	1	0	1	0	1	1	0	0	0	1	1	0	0	0	1	0	1	1	0	1	1	0	1	0	0.356032
1	0	1	1	0	1	0	1	0	1	1	0	0	0	0	1	1	1	0	1	1	1	0	0	0	1	0	0	1	0.365432
1	0	1	1	0	1	0	1	0	1	1	0	0	0	1	0	1	0	0	1	1	0	1	1	0	1	0	0	1	0.367488
1	0	1	1	0	1	0	1	0	1	1	0	0	0	1	1	0	1	1	0	0	1	0	0	1	0	0	1	1	0.371493
1	0	1	1	0	1	0	1	0	1	1	0	0	0	0	0	0	1	1	1	1	1	0	0	0	1	0	1	1	0.376631
1	0	1	1	0	1	0	1	0	1	1	0	0	0	0	0	1	0	1	1	0	1	1	1	0	1	0	1	0	0.379378
1	0	1	1	0	1	0	1	0	1	1	0	0	0	1	0	0	1	1	0	0	0	0	1	1	0	1	1	1	0.37942
1	0	1	1	0	1	0	1	0	1	1	0	0	0	1	0	0	0	1	1	0	0	1	0	1	1	0	1	1	0.380873
1	0	1	1	0	1	0	1	0	1	1	0	0	0	1	0	0	0	1	1	0	1	0	0	1	0	1	1	1	0.381662
1	0	1	1	0	1	0	1	0	1	1	0	0	0	0	1	1	0	0	1	0	0	1	1	0	1	1	0	1	0.391597
1	0	1	1	0	1	0	1	0	1	1	0	0	0	1	1	1	0	1	0	1	1	0	0	1	0	1	0	0	0.392225
1	0	1	1	0	1	0	1	0	1	1	0	0	0	0	1	0	0	1	1	0	0	1	0	1	1	0	1	1	0.392311
1	0	1	1	0	1	0	1	0	1	1	0	0	0	0	0	1	0	1	1	0	0	0	1	0	1	1	1	1	0.392815
1	0	1	1	0	1	0	1	0	1	1	0	0	0	0	1	1	0	0	1	0	0	1	1	0	1	1	1	0	0.395456
1	0	1	1	0	1	0	1	0	1	1	0	0	0	0	1	1	0	1	1	1	0	0	0	1	0	1	0	1	0.396085
1	0	1	1	0	1	0	1	0	1	1	0	0	0	1	1	0	1	1	0	1	1	0	0	1	0	0	1	0	0.398538
1	0	1	1	0	1	0	1	0	1	1	0	0	0	1	0	0	1	0	1	1	1	0	0	1	0	1	0	1	0.398651
1	0	1	1	0	1	0	1	0	1	1	0	0	0	1	0	0	1	0	0	1	1	0	1	0	1	1	1	0	0.398943
1	0	1	1	0	1	0	1	0	1	1	0	0	0	1	1	0	0	0	1	1	0	0	0	1	1	0	1	1	0.399566
1	0	1	1	0	1	0	1	0	1	1	0	0	0	0	1	0	1	1	0	1	0	1	0	1	1	0	1	0	0.400826
1	0	1	1	0	1	0	1	0	1	1	0	0	0	0	1	1	0	0	1	0	1	0	1	0	1	1	1	0	0.400918
1	0	1	1	0	1	0	1	0	1	1	0	0	0	1	1	1	0	1	0	1	0	1	1	0	1	0	0	0	0.402434
1	0	1	1	0	1	0	1	0	1	1	0	0	0	1	0	0	1	1	0	1	1	0	0	0	1	1	0	1	0.403098
1	0	1	1	0	1	0	1	0	1	1	0	0	0	1	0	1	0	0	1	0	0	1	1	0	1	1	0	1	0.405903
1	0	1	1	0	1	0	1	0	1	1	0	0	0	0	0	0	1	1	1	1	1	0	1	0	0	0	1	1	0.407311
1	0	1	1	0	1	0	1	0	1	1	0	0	0	0	1	1	0	0	1	1	0	1	1	1	0	1	0	0	0.407543
1	0	1	1	0	1	0	1	0	1	1	0	0	0	1	0	1	1	0	0	1	0	0	0	1	1	1	1	0	0.413487
1	0	1	1	0	1	0	1	0	1	1	0	0	0	0	0	1	1	0	1	0	0	1	1	1	0	1	1	0	0.413881
1	0	1	1	0	1	0	1	0	1	1	0	0	0	1	0	0	1	0	1	1	1	0	0	1	0	0	1	1	0.414256
1	0	1	1	0	1	0	1	0	1	1	0	0	0	1	0	0	0	0	1	1	0	1	0	1	1	1	0	1	0.422748
1	0	1	1	0	1	0	1	0	1	1	0	0	0	0	0	1	1	1	1	0	1	1	1	0	0	0	0	1	0.423123
1	0	1	1	0	1	0	1	0	1	1	0	0	0	1	0	0	1	1	0	1	0	1	0	1	1	0	0	1	0.425779
1	0	1	1	0	1	0	1	0	1	1	0	0	0	0	1	1	1	0	1	0	1	1	0	1	0	0	1	0	0.426098
1	0	1	1	0	1	0	1	0	1	1	0	0	0	0	1	0	1	0	1	0	1	0	0	1	0	1	1	1	0.427272
1	0	1	1	0	1	0	1	0	1	1	0	0	0	1	1	1	0	0	1	1	1	0	0	1	0	0	1	0	0.427445
1	0	1	1	0	1	0	1	0	1	1	0	0	0	1	0	1	1	0	0	1	0	1	1	0	1	1	0	0	0.428858
1	0	1	1	0	1	0	1	0	1	1	0	0	0	1	0	1	0	0	1	0	0	1	1	1	0	1	0	1	0.429154
1	0	1	1	0	1	0	1	0	1	1	0	0	0	1	0	0	1	0	1	0	1	0	0	1	0	1	1	1	0.429812
1	0	1	1	0	1	0	1	0	1	1	0	0	0	0	0	0	0	1	1	1	0	1	1	1	0	1	1	0	0.431193
1	0	1	1	0	1	0	1	0	1	1	0	0	0	1	1	0	0	1	0	1	1	0	1	0	1	0	1	0	0.431474
1	0	1	1	0	1	0	1	0	1	1	0	0	0	0	0	1	1	1	1	0	1	1	0	1	0	0	1	0	0.431554
1	0	1	1	0	1	0	1	0	1	1	0	0	0	1	1	0	0	0	1	1	0	1	1	1	0	0	0	1	0.432413
1	0	1	1	0	1	0	1	0	1	1	0	0	0	1	0	1	0	1	1	1	1	1	0	1	0	0	0	0	0.435255
1	0	1	1	0	1	0	1	0	1	1	0	0	0	0	0	1	1	0	1	0	0	1	1	1	0	1	0	1	0.435851
1	0	1	1	0	1	0	1	0	1	1	0	0	0	1	1	0	1	0	0	0	0	1	0	1	1	1	1	0	0.436793
1	0	1	1	0	1	0	1	0	1	1	0	0	0	0	0	0	1	0	1	1	1	1	1	0	1	0	1	0	0.437795
1	0	1	1	0	1	0	1	0	1	1	0	0	0	1	0	0	0	0	1	0	1	1	0	1	1	1	1	0	0.446625
1	0	1	1	0	1	0	1	0	1	1	0	0	0	0	1	1	0	1	1	0	1	0	0	0	1	0	1	1	0.450164
1	0	1	1	0	1	0	1	0	1	1	0	0	0	1	1	0	0	1	0	0	0	1	1	1	0	1	1	0	0.452307
1	0	1	1	0	1	0	1	0	1	1	0	0	0	0	0	0	1	1	1	1	1	0	0	1	0	1	0	1	0.453132
1	0	1	1	0	1	0	1	0	1	1	0	0	0	0	1	1	1	0	1	0	1	0	0	0	1	0	1	1	0.453543
1	0	1	1	0	1	0	1	0	1	1	0	0	0	1	0	0	0	0	1	1	0	1	1	0	1	1	0	1	0.456475
1	0	1	1	0	1	0	1	0	1	1	0	0	0	0	0	1	1	1	1	0	1	0	1	0	0	0	1	1	0.459167
1	0	1	1	0	1	0	1	0	1	1	0	0	0	1	0	1	0	0	1	1	0	1	1	1	0	0	1	0	0.459279
1	0	1	1	0	1	0	1	0	1	1	0	0	0	1	1	0	1	0	0	1	0	0	1	1	0	1	1	0	0.460833
1	0	1	1	0	1	0	1	0	1	1	0	0	0	1	1	1	1	0	0	1	0	0	1	1	0	0	1	0	0.462676
1	0	1	1	0	1	0	1	0	1	1	0	0	0	0	0	0	0	1	1	1	1	1	1	0	1	1	0	0	0.468023
1	0	1	1	0	1	0	1	0	1	1	0	0	0	1	0	1	1	0	0	0	0	0	0	1	1	1	1	1	0.469542
1	0	1	1	0	1	0	1	0	1	1	0	0	0	1	0	0	0	0	1	1	0	1	1	1	0	1	1	0	0.473397
1	0	1	1	0	1	0	1	0	1	1	0	0	0	1	0	0	1	0	1	0	1	1	0	1	0	1	0	1	0.473798
1	0	1	1	0	1	0	1	0	1	1	0	0	0	0	1	0	0	1	1	0	0	1	1	1	0	1	0	1	0.475793
1	0	1	1	0	1	0	1	0	1	1	0	0	0	0	0	1	1	1	0	1	0	0	1	0	1	1	0	1	0.475835
1	0	1	1	0	1	0	1	0	1	1	0	0	0	1	1	0	0	1	0	1	0	1	0	1	1	0	1	0	0.476043
1	0	1	1	0	1	0	1	0	1	1	0	0	0	0	1	1	0	1	0	1	0	0	1	0	1	1	1	0	0.477223
1	0	1	1	0	1	0	1	0	1	1	0	0	0	1	1	0	1	0	0	1	0	1	1	0	1	0	0	1	0.479306
1	0	1	1	0	1	0	1	0	1	1	0	0	0	0	0	0	1	1	1	0	0	1	1	1	0	0	1	1	0.481951
1	0	1	1	0	1	0	1	0	1	1	0	0	0	1	1	0	0	0	1	0	1	1	1	1	0	0	1	0	0.483354
1	0	1	1	0	1	0	1	0	1	1	0	0	0	0	1	0	1	1	0	1	1	0	0	0	1	1	1	0	0.484043
1	0	1	1	0	1	0	1	0	1	1	0	0	0	0	0	0	1	0	1	1	0	1	0	1	1	1	1	0	0.486264
1	0	1	1	0	1	0	1	0	1	1	0	0	0	1	0	0	0	1	1	0	1	1	1	0	1	0	0	1	0.48669
1	0	1	1	0	1	0	1	0	1	1	0	0	0	1	0	1	1	1	0	0	1	0	0	1	0	1	1	0	0.486947
1	0	1	1	0	1	0	1	0	1	1	0	0	0	1	0	1	1	1	0	0	0	1	1	1	0	0	1	0	0.495802
1	0	1	1	0	1	0	1	0	1	1	0	0	0	0	0	1	1	0	1	1	0	1	0	1	1	0	1	0	0.496446
1	0	1	1	0	1	0	1	0	1	1	0	0	0	0	0	1	0	1	1	1	0	1	1	1	0	1	0	0	0.499708
1	0	1	1	0	1	0	1	0	1	1	0	0	0	1	0	1	1	1	0	0	0	0	1	1	0	0	1	1	0.503241
1	0	1	1	0	1	0	1	0	1	1	0	0	0	0	1	0	0	1	1	1	0	0	1	0	1	0	1	1	0.503321
1	0	1	1	0	1	0	1	0	1	1	0	0	0	1	1	1	1	0	0	0	0	0	1	1	0	0	1	1	0.506417
1	0	1	1	0	1	0	1	0	1	1	0	0	0	1	0	0	0	1	1	0	1	1	1	1	0	0	1	0	0.508563
1	0	1	1	0	1	0	1	0	1	1	0	0	0	1	0	0	0	0	1	0	1	0	1	0	1	1	1	1	0.51021
1	0	1	1	0	1	0	1	0	1	1	0	0	0	0	1	1	1	0	1	0	1	0	0	1	0	0	1	1	0.510287
1	0	1	1	0	1	0	1	0	1	1	0	0	0	0	1	1	1	0	1	1	0	0	0	1	0	0	1	1	0.510734
1	0	1	1	0	1	0	1	0	1	1	0	0	0	0	0	0	1	1	0	1	0	1	1	0	1	1	1	0	0.511117
1	0	1	1	0	1	0	1	0	1	1	0	0	0	1	1	1	0	1	0	0	0	1	1	1	0	0	1	0	0.513242
1	0	1	1	0	1	0	1	0	1	1	0	0	0	0	0	1	1	1	1	1	1	0	1	0	0	0	0	1	0.514573
1	0	1	1	0	1	0	1	0	1	1	0	0	0	1	0	1	0	1	1	0	1	0	0	1	0	1	0	1	0.517831
1	0	1	1	0	1	0	1	0	1	1	0	0	0	0	1	0	1	1	0	0	0	1	0	1	1	1	1	0	0.51799
1	0	1	1	0	1	0	1	0	1	1	0	0	0	1	1	0	1	0	0	1	0	0	1	1	0	1	0	1	0.524898
1	0	1	1	0	1	0	1	0	1	1	0	0	0	1	0	1	0	0	1	0	1	1	1	0	1	1	0	0	0.52685
1	0	1	1	0	1	0	1	0	1	1	0	0	0	0	0	1	1	0	1	0	0	1	0	1	1	0	1	1	0.526919
1	0	1	1	0	1	0	1	0	1	1	0	0	0	0	1	0	1	0	1	1	0	1	1	1	0	0	1	0	0.529346
1	0	1	1	0	1	0	1	0	1	1	0	0	0	1	0	0	1	1	0	0	1	0	1	0	1	0	1	1	0.529576
1	0	1	1	0	1	0	1	0	1	1	0	0	0	1	0	1	0	0	1	0	1	0	1	0	1	1	0	1	0.532156
1	0	1	1	0	1	0	1	0	1	1	0	0	0	0	0	1	1	1	1	1	1	0	0	1	0	0	0	1	0.535907
1	0	1	1	0	1	0	1	0	1	1	0	0	0	0	1	1	1	0	1	0	1	1	0	0	1	0	0	1	0.536487
1	0	1	1	0	1	0	1	0	1	1	0	0	0	1	0	1	0	1	0	0	0	1	0	1	1	1	1	0	0.536912
1	0	1	1	0	1	0	1	0	1	1	0	0	0	1	0	1	1	1	0	0	1	0	1	0	0	1	0	1	0.540222
1	0	1	1	0	1	0	1	0	1	1	0	0	0	1	1	1	1	0	0	0	1	0	0	1	0	1	1	0	0.54109
1	0	1	1	0	1	0	1	0	1	1	0	0	0	1	0	0	1	1	0	1	0	0	1	1	0	0	1	1	0.542886
1	0	1	1	0	1	0	1	0	1	1	0	0	0	1	0	0	0	0	1	1	1	0	1	0	1	1	0	1	0.543777
1	0	1	1	0	1	0	1	0	1	1	0	0	0	1	1	1	0	1	0	0	0	1	1	0	1	0	1	0	0.545799
1	0	1	1	0	1	0	1	0	1	1	0	0	0	1	1	1	0	1	0	0	0	0	0	1	1	0	1	1	0.548192
1	0	1	1	0	1	0	1	0	1	1	0	0	0	1	1	0	0	1	1	1	1	0	0	1	0	0	0	1	0.548495
1	0	1	1	0	1	0	1	0	1	1	0	0	0	0	0	1	1	1	0	1	0	1	1	0	1	0	1	0	0.551314
1	0	1	1	0	1	0	1	0	1	1	0	0	0	1	0	0	1	1	0	1	0	1	0	1	1	0	1	0	0.553769
1	0	1	1	0	1	0	1	0	1	1	0	0	0	0	1	1	0	0	1	1	0	1	1	0	1	0	1	0	0.553847
1	0	1	1	0	1	0	1	0	1	1	0	0	0	0	1	0	1	0	1	1	1	0	0	0	1	1	0	1	0.556789
1	0	1	1	0	1	0	1	0	1	1	0	0	0	1	0	1	0	0	1	0	1	1	1	1	0	1	0	0	0.560919
1	0	1	1	0	1	0	1	0	1	1	0	0	0	0	1	1	1	1	0	0	0	1	1	0	1	0	1	0	0.561789
1	0	1	1	0	1	0	1	0	1	1	0	0	0	1	0	1	0	1	1	1	1	0	1	0	0	0	0	1	0.566747
1	0	1	1	0	1	0	1	0	1	1	0	0	0	0	0	0	1	0	1	1	0	1	0	1	1	1	0	1	0.566882
1	0	1	1	0	1	0	1	0	1	1	0	0	0	0	0	1	1	1	0	1	0	0	1	0	1	1	1	0	0.570676
1	0	1	1	0	1	0	1	0	1	1	0	0	0	1	0	1	1	1	0	1	1	1	0	1	0	0	0	0	0.57671
1	0	1	1	0	1	0	1	0	1	1	0	0	0	1	1	0	1	0	0	1	0	1	1	0	1	0	1	0	0.579005
1	0	1	1	0	1	0	1	0	1	1	0	0	0	0	0	1	1	1	1	1	0	1	0	1	0	0	0	1	0.579325
1	0	1	1	0	1	0	1	0	1	1	0	0	0	1	1	1	0	1	0	0	0	0	1	1	0	1	0	1	0.58087
1	0	1	1	0	1	0	1	0	1	1	0	0	0	1	1	0	1	0	0	1	0	0	0	1	1	0	1	1	0.583938
1	0	1	1	0	1	0	1	0	1	1	0	0	0	0	0	1	1	0	1	0	0	0	1	1	0	1	1	1	0.587399
1	0	1	1	0	1	0	1	0	1	1	0	0	0	0	1	0	1	0	1	0	1	1	0	1	0	1	1	0	0.588146
1	0	1	1	0	1	0	1	0	1	1	0	0	0	0	1	0	1	1	0	1	0	1	1	1	0	1	0	0	0.589002
1	0	1	1	0	1	0	1	0	1	1	0	0	0	0	1	0	1	0	1	1	1	0	0	0	1	0	1	1	0.590934
1	0	1	1	0	1	0	1	0	1	1	0	0	0	1	0	1	0	1	0	1	1	0	1	0	1	1	0	0	0.590963
1	0	1	1	0	1	0	1	0	1	1	0	0	0	0	1	1	0	1	1	1	1	0	1	0	0	0	0	1	0.59329
1	0	1	1	0	1	0	1	0	1	1	0	0	0	1	0	1	0	1	0	1	0	0	1	1	0	1	1	0	0.596503
1	0	1	1	0	1	0	1	0	1	1	0	0	0	1	1	1	1	0	0	1	0	0	1	0	1	0	0	1	0.600298
1	0	1	1	0	1	0	1	0	1	1	0	0	0	0	1	1	0	1	1	1	1	0	1	0	0	0	1	0	0.600306
1	0	1	1	0	1	0	1	0	1	1	0	0	0	0	1	0	0	0	1	1	1	0	1	0	1	1	1	0	0.602413
1	0	1	1	0	1	0	1	0	1	1	0	0	0	0	1	0	0	1	1	1	1	0	1	0	0	1	0	1	0.602751
1	0	1	1	0	1	0	1	0	1	1	0	0	0	0	1	0	0	0	1	1	0	1	0	1	1	1	1	0	0.602971
1	0	1	1	0	1	0	1	0	1	1	0	0	0	0	1	1	1	1	0	0	0	1	0	1	1	0	1	0	0.603225
1	0	1	1	0	1	0	1	0	1	1	0	0	0	0	0	1	1	1	0	0	0	1	1	0	1	1	0	1	0.606068
1	0	1	1	0	1	0	1	0	1	1	0	0	0	1	0	1	0	0	1	1	0	1	0	1	1	0	0	1	0.608175
1	0	1	1	0	1	0	1	0	1	1	0	0	0	1	0	0	0	1	1	1	0	0	1	1	0	0	1	1	0.611953
1	0	1	1	0	1	0	1	0	1	1	0	0	0	0	0	1	1	0	1	1	1	1	0	1	0	1	0	0	0.612289
1	0	1	1	0	1	0	1	0	1	1	0	0	0	0	1	1	1	0	1	0	1	0	1	0	0	1	0	1	0.612784
1	0	1	1	0	1	0	1	0	1	1	0	0	0	1	0	1	1	0	0	1	1	0	1	0	1	0	1	0	0.614072
1	0	1	1	0	1	0	1	0	1	1	0	0	0	0	1	0	0	1	1	0	1	0	0	0	1	1	1	1	0.614153
1	0	1	1	0	1	0	1	0	1	1	0	0	0	0	1	1	1	1	0	0	1	1	0	0	1	1	0	0	0.614411
1	0	1	1	0	1	0	1	0	1	1	0	0	0	1	1	0	0	1	0	1	0	1	1	0	1	1	0	0	0.615872
1	0	1	1	0	1	0	1	0	1	1	0	0	0	1	0	0	1	1	0	0	0	1	1	1	0	1	1	0	0.617044
1	0	1	1	0	1	0	1	0	1	1	0	0	0	1	1	0	0	0	1	1	0	0	1	0	1	0	1	1	0.622184
1	0	1	1	0	1	0	1	0	1	1	0	0	0	0	0	1	0	1	1	1	0	1	1	1	0	0	1	0	0.62327
1	0	1	1	0	1	0	1	0	1	1	0	0	0	1	1	0	0	0	1	1	1	1	1	0	1	0	0	0	0.62479
1	0	1	1	0	1	0	1	0	1	1	0	0	0	0	1	1	0	0	1	0	0	1	1	1	0	1	1	0	0.625755
1	0	1	1	0	1	0	1	0	1	1	0	0	0	0	0	1	0	1	1	0	0	1	0	1	1	1	0	1	0.627656
1	0	1	1	0	1	0	1	0	1	1	0	0	0	1	0	1	1	0	0	0	0	1	1	0	1	1	0	1	0.628631
1	0	1	1	0	1	0	1	0	1	1	0	0	0	1	1	1	0	1	0	0	0	0	1	1	0	1	1	0	0.629572
1	0	1	1	0	1	0	1	0	1	1	0	0	0	1	0	0	1	1	0	0	1	1	1	0	1	0	0	1	0.629903
1	0	1	1	0	1	0	1	0	1	1	0	0	0	1	1	1	0	0	1	1	1	0	0	0	1	0	0	1	0.632734
1	0	1	1	0	1	0	1	0	1	1	0	0	0	0	1	0	0	0	1	1	0	1	1	0	1	1	1	0	0.635902
1	0	1	1	0	1	0	1	0	1	1	0	0	0	0	1	1	1	1	0	0	1	0	1	0	0	1	1	0	0.637545
1	0	1	1	0	1	0	1	0	1	1	0	0	0	0	1	0	1	1	0	1	0	1	1	0	1	0	0	1	0.639236
1	0	1	1	0	1	0	1	0	1	1	0	0	0	1	0	0	1	1	0	1	1	1	0	1	0	1	0	0	0.640765
1	0	1	1	0	1	0	1	0	1	1	0	0	0	0	0	1	0	1	1	1	1	0	0	0	1	1	0	1	0.640957
1	0	1	1	0	1	0	1	0	1	1	0	0	0	0	0	1	1	0	1	0	0	1	1	0	1	1	0	1	0.641245
1	0	1	1	0	1	0	1	0	1	1	0	0	0	1	1	0	0	1	0	0	0	1	0	1	1	1	0	1	0.644099
1	0	1	1	0	1	0	1	0	1	1	0	0	0	1	1	0	0	0	1	1	1	0	0	1	0	1	1	0	0.645476
1	0	1	1	0	1	0	1	0	1	1	0	0	0	0	1	0	1	0	1	1	0	1	1	1	0	0	0	1	0.647078
1	0	1	1	0	1	0	1	0	1	1	0	0	0	1	1	0	1	0	1	0	1	1	0	1	0	0	0	1	0.647985
1	0	1	1	0	1	0	1	0	1	1	0	0	0	1	1	0	0	0	1	0	0	1	1	0	1	0	1	1	0.652355
1	0	1	1	0	1	0	1	0	1	1	0	0	0	1	1	0	1	0	0	0	1	0	1	0	1	1	0	1	0.652501
1	0	1	1	0	1	0	1	0	1	1	0	0	0	0	1	1	1	1	0	1	0	0	0	1	0	1	1	0	0.65356
1	0	1	1	0	1	0	1	0	1	1	0	0	0	0	1	1	1	1	0	0	1	1	0	1	0	1	0	0	0.653724
1	0	1	1	0	1	0	1	0	1	1	0	0	0	1	0	0	1	1	0	1	0	0	0	1	1	0	1	1	0.656732
1	0	1	1	0	1	0	1	0	1	1	0	0	0	1	1	1	0	0	0	1	0	0	1	0	1	1	1	0	0.658985
1	0	1	1	0	1	0	1	0	1	1	0	0	0	0	0	1	0	1	1	0	0	1	0	1	1	1	1	0	0.659805
1	0	1	1	0	1	0	1	0	1	1	0	0	0	0	0	0	1	1	1	0	1	1	1	0	0	1	0	1	0.660323
1	0	1	1	0	1	0	1	0	1	1	0	0	0	0	1	1	0	1	1	0	1	0	0	0	1	1	0	1	0.663845
1	0	1	1	0	1	0	1	0	1	1	0	0	0	1	0	1	0	0	1	0	1	0	1	1	0	1	1	0	0.664508
1	0	1	1	0	1	0	1	0	1	1	0	0	0	1	1	1	1	0	0	0	1	0	0	0	1	1	0	1	0.670116
1	0	1	1	0	1	0	1	0	1	1	0	0	0	0	0	0	1	1	1	0	1	1	0	1	0	1	1	0	0.671128
1	0	1	1	0	1	0	1	0	1	1	0	0	0	1	1	0	1	0	0	1	0	0	1	0	1	1	0	1	0.673324
1	0	1	1	0	1	0	1	0	1	1	0	0	0	0	1	1	1	0	1	0	1	1	0	1	0	1	0	0	0.67616
1	0	1	1	0	1	0	1	0	1	1	0	0	0	1	0	1	1	1	0	1	0	0	0	1	0	1	0	1	0.677672
1	0	1	1	0	1	0	1	0	1	1	0	0	0	1	0	0	1	1	0	1	1	1	1	0	1	0	0	0	0.679251
1	0	1	1	0	1	0	1	0	1	1	0	0	0	1	1	0	1	0	0	1	0	1	1	1	0	0	1	0	0.680869
1	0	1	1	0	1	0	1	0	1	1	0	0	0	1	1	0	0	1	0	1	0	1	1	0	1	0	1	0	0.682922
1	0	1	1	0	1	0	1	0	1	1	0	0	0	1	0	1	1	1	0	1	1	0	0	1	0	1	0	0	0.684887
1	0	1	1	0	1	0	1	0	1	1	0	0	0	0	0	1	0	1	1	1	1	0	0	0	1	1	1	0	0.685088
1	0	1	1	0	1	0	1	0	1	1	0	0	0	0	0	0	1	0	1	0	1	0	1	0	1	1	1	1	0.690423
1	0	1	1	0	1	0	1	0	1	1	0	0	0	1	0	1	0	0	1	0	1	1	0	1	1	0	1	0	0.69083
1	0	1	1	0	1	0	1	0	1	1	0	0	0	1	0	1	0	0	1	0	0	0	1	0	1	1	1	1	0.694171
1	0	1	1	0	1	0	1	0	1	1	0	0	0	1	0	1	0	0	1	1	0	0	1	1	0	1	1	0	0.696727
1	0	1	1	0	1	0	1	0	1	1	0	0	0	1	1	1	0	0	1	0	0	1	0	1	1	0	0	1	0.696817
1	0	1	1	0	1	0	1	0	1	1	0	0	0	0	0	0	1	0	1	1	1	1	1	0	1	1	0	0	0.698286
1	0	1	1	0	1	0	1	0	1	1	0	0	0	0	1	1	0	1	1	0	0	0	0	1	0	1	1	1	0.698365
1	0	1	1	0	1	0	1	0	1	1	0	0	0	1	1	0	1	1	0	0	1	1	0	1	0	0	1	0	0.698445
1	0	1	1	0	1	0	1	0	1	1	0	0	0	1	0	0	0	1	1	1	1	1	0	1	0	1	0	0	0.699087
1	0	1	1	0	1	0	1	0	1	1	0	0	0	1	0	0	0	0	1	1	1	1	0	1	1	1	0	0	0.701975
1	0	1	1	0	1	0	1	0	1	1	0	0	0	1	0	1	1	0	0	1	1	0	1	0	1	1	0	0	0.703449
1	0	1	1	0	1	0	1	0	1	1	0	0	0	0	0	0	1	1	1	1	1	0	1	0	0	1	0	1	0.706212
1	0	1	1	0	1	0	1	0	1	1	0	0	0	1	1	0	0	1	0	1	0	0	1	0	1	0	1	1	0.706941
1	0	1	1	0	1	0	1	0	1	1	0	0	0	0	0	1	1	1	1	1	1	1	0	1	0	0	0	0	0.708743
1	0	1	1	0	1	0	1	0	1	1	0	0	0	0	1	1	0	1	1	0	0	1	1	1	0	0	1	0	0.710316
1	0	1	1	0	1	0	1	0	1	1	0	0	0	1	0	0	1	0	0	1	0	1	0	1	1	1	1	0	0.711969
1	0	1	1	0	1	0	1	0	1	1	0	0	0	0	1	1	0	1	1	0	0	1	1	1	0	0	0	1	0.715281
1	0	1	1	0	1	0	1	0	1	1	0	0	0	0	0	0	0	1	1	0	0	1	1	0	1	1	1	1	0.716672
1	0	1	1	0	1	0	1	0	1	1	0	0	0	1	0	1	1	0	0	1	0	0	0	1	1	1	0	1	0.717226
1	0	1	1	0	1	0	1	0	1	1	0	0	0	0	0	0	0	1	1	1	1	0	1	0	1	1	1	0	0.720241
1	0	1	1	0	1	0	1	0	1	1	0	0	0	0	1	1	0	1	1	1	1	1	0	0	1	0	0	0	0.72063
1	0	1	1	0	1	0	1	0	1	1	0	0	0	0	0	1	0	1	1	1	1	1	1	0	1	0	0	0	0.721295
1	0	1	1	0	1	0	1	0	1	1	0	0	0	0	1	0	1	0	1	0	1	0	0	0	1	1	1	1	0.722184
1	0	1	1	0	1	0	1	0	1	1	0	0	0	0	1	0	1	0	1	1	0	1	1	0	1	0	0	1	0.7232
1	0	1	1	0	1	0	1	0	1	1	0	0	0	0	0	1	0	1	1	0	0	0	1	1	0	1	1	1	0.723572
1	0	1	1	0	1	0	1	0	1	1	0	0	0	1	0	1	0	0	1	0	1	0	1	0	1	0	1	1	0.725065
1	0	1	1	0	1	0	1	0	1	1	0	0	0	0	1	1	1	0	0	1	0	0	0	1	1	1	1	0	0.725123
1	0	1	1	0	1	0	1	0	1	1	0	0	0	0	1	0	1	1	0	0	1	1	1	0	1	0	1	0	0.726385
1	0	1	1	0	1	0	1	0	1	1	0	0	0	0	0	0	1	1	1	0	1	0	1	0	0	1	1	1	0.728091
1	0	1	1	0	1	0	1	0	1	1	0	0	0	0	0	0	1	0	1	1	0	0	1	1	0	1	1	1	0.730367
1	0	1	1	0	1	0	1	0	1	1	0	0	0	1	1	0	0	1	0	1	0	0	0	1	1	1	1	0	0.73176
1	0	1	1	0	1	0	1	0	1	1	0	0	0	0	0	1	1	1	0	1	0	1	0	1	1	1	0	0	0.732476
1	0	1	1	0	1	0	1	0	1	1	0	0	0	0	1	1	1	1	0	1	1	1	0	0	1	0	0	0	0.733892
1	0	1	1	0	1	0	1	0	1	1	0	0	0	0	1	1	0	0	1	0	0	0	0	1	1	1	1	1	0.737876
1	0	1	1	0	1	0	1	0	1	1	0	0	0	1	1	0	1	1	0	1	1	0	0	0	1	0	0	1	0.739598
1	0	1	1	0	1	0	1	0	1	1	0	0	0	1	0	0	1	1	0	0	0	1	0	1	1	1	0	1	0.73975
1	0	1	1	0	1	0	1	0	1	1	0	0	0	1	1	0	0	0	1	0	0	1	0	1	1	1	0	1	0.740766
1	0	1	1	0	1	0	1	0	1	1	0	0	0	0	1	1	1	1	0	1	0	1	0	1	0	1	0	0	0.740995
1	0	1	1	0	1	0	1	0	1	1	0	0	0	1	1	0	0	1	0	1	0	0	0	1	1	1	0	1	0.741706
1	0	1	1	0	1	0	1	0	1	1	0	0	0	0	1	0	0	1	1	0	0	1	1	1	0	1	1	0	0.747616
1	0	1	1	0	1	0	1	0	1	1	0	0	0	0	1	1	1	0	1	0	1	0	1	0	0	0	1	1	0.749442
1	0	1	1	0	1	0	1	0	1	1	0	0	0	0	1	0	1	1	0	0	0	1	1	0	1	1	1	0	0.750968
1	0	1	1	0	1	0	1	0	1	1	0	0	0	0	0	1	1	1	0	1	0	0	1	1	0	1	1	0	0.751658
1	0	1	1	0	1	0	1	0	1	1	0	0	0	0	1	1	1	1	0	0	1	0	0	0	1	1	1	0	0.752588
1	0	1	1	0	1	0	1	0	1	1	0	0	0	1	0	1	0	1	1	1	1	0	0	1	0	0	1	0	0.754619
1	0	1	1	0	1	0	1	0	1	1	0	0	0	1	1	0	1	0	0	0	0	1	1	1	0	1	0	1	0.755149
1	0	1	1	0	1	0	1	0	1	1	0	0	0	0	0	0	1	0	1	1	0	0	0	1	1	1	1	1	0.755305
1	0	1	1	0	1	0	1	0	1	1	0	0	0	0	0	1	0	1	1	0	0	1	1	0	1	0	1	1	0.756596
1	0	1	1	0	1	0	1	0	1	1	0	0	0	1	1	0	0	0	1	1	1	0	0	1	0	1	0	1	0.760251
1	0	1	1	0	1	0	1	0	1	1	0	0	0	1	1	1	0	1	0	1	0	0	0	1	1	0	1	0	0.761013
1	0	1	1	0	1	0	1	0	1	1	0	0	0	0	1	0	1	0	1	1	0	0	0	1	0	1	1	1	0.763285
1	0	1	1	0	1	0	1	0	1	1	0	0	0	1	0	1	0	1	0	0	1	1	1	0	1	1	0	0	0.763454
1	0	1	1	0	1	0	1	0	1	1	0	0	0	1	0	0	1	0	1	1	0	1	1	1	0	0	0	1	0.764715
1	0	1	1	0	1	0	1	0	1	1	0	0	0	0	1	1	0	0	1	1	0	0	1	0	1	1	1	0	0.765521
1	0	1	1	0	1	0	1	0	1	1	0	0	0	0	1	1	0	0	1	1	0	0	0	1	1	1	1	0	0.766356
1	0	1	1	0	1	0	1	0	1	1	0	0	0	1	1	1	0	0	1	0	0	1	1	1	0	0	1	0	0.770131
1	0	1	1	0	1	0	1	0	1	1	0	0	0	1	1	0	0	0	1	1	0	1	0	1	1	0	1	0	0.77179
1	0	1	1	0	1	0	1	0	1	1	0	0	0	0	1	0	1	0	1	0	1	1	0	0	1	1	0	1	0.773404
1	0	1	1	0	1	0	1	0	1	1	0	0	0	1	0	1	1	1	0	0	0	1	1	0	1	0	0	1	0.777413
1	0	1	1	0	1	0	1	0	1	1	0	0	0	1	1	0	0	0	1	1	1	0	1	0	1	0	0	1	0.779885
1	0	1	1	0	1	0	1	0	1	1	0	0	0	1	0	0	1	1	0	0	1	1	0	1	1	0	1	0	0.783784
1	0	1	1	0	1	0	1	0	1	1	0	0	0	1	0	1	0	0	1	0	0	1	0	1	1	1	1	0	0.783871
1	0	1	1	0	1	0	1	0	1	1	0	0	0	1	1	1	0	0	1	1	1	1	0	1	0	0	0	0	0.78396
1	0	1	1	0	1	0	1	0	1	1	0	0	0	1	1	1	0	0	0	1	0	0	0	1	1	1	1	0	0.785096
1	0	1	1	0	1	0	1	0	1	1	0	0	0	0	0	1	1	0	1	1	0	1	1	0	1	0	1	0	0.785569
1	0	1	1	0	1	0	1	0	1	1	0	0	0	0	0	1	1	1	1	0	1	1	0	0	1	0	0	1	0.787487
1	0	1	1	0	1	0	1	0	1	1	0	0	0	1	1	0	0	0	1	1	1	1	1	1	0	0	0	0	0.788131
1	0	1	1	0	1	0	1	0	1	1	0	0	0	1	0	1	0	1	1	0	1	1	0	1	0	0	0	1	0.792795
1	0	1	1	0	1	0	1	0	1	1	0	0	0	0	1	1	0	0	1	1	0	1	0	1	1	0	1	0	0.795331
1	0	1	1	0	1	0	1	0	1	1	0	0	0	1	0	1	1	0	0	0	0	1	1	1	0	1	1	0	0.796685
1	0	1	1	0	1	0	1	0	1	1	0	0	0	0	1	0	1	0	1	0	1	1	1	0	1	0	0	1	0.798999
1	0	1	1	0	1	0	1	0	1	1	0	0	0	0	1	0	0	1	1	0	0	0	1	1	0	1	1	1	0.801632
1	0	1	1	0	1	0	1	0	1	1	0	0	0	1	1	1	1	0	0	0	0	0	1	1	0	1	0	1	0.802202
1	0	1	1	0	1	0	1	0	1	1	0	0	0	1	1	1	1	0	0	1	0	0	1	1	0	0	0	1	0.803529
1	0	1	1	0	1	0	1	0	1	1	0	0	0	0	0	1	1	1	0	0	1	1	1	0	1	1	0	0	0.805302
1	0	1	1	0	1	0	1	0	1	1	0	0	0	1	1	0	1	1	0	0	0	1	1	1	0	0	0	1	0.809826
1	0	1	1	0	1	0	1	0	1	1	0	0	0	1	1	1	1	1	0	0	1	0	1	0	0	0	0	1	0.810009
1	0	1	1	0	1	0	1	0	1	1	0	0	0	1	1	0	0	1	0	1	1	1	1	0	1	0	0	0	0.812606
1	0	1	1	0	1	0	1	0	1	1	0	0	0	0	1	1	0	1	1	1	0	0	0	1	0	0	1	1	0.814283
1	0	1	1	0	1	0	1	0	1	1	0	0	0	0	1	0	1	0	1	0	0	1	1	1	0	1	0	1	0.814903
1	0	1	1	0	1	0	1	0	1	1	0	0	0	1	1	0	0	0	1	0	1	1	1	1	0	1	0	0	0.815151
1	0	1	1	0	1	0	1	0	1	1	0	0	0	0	1	1	1	1	0	1	1	0	0	0	1	1	0	0	0.816295
1	0	1	1	0	1	0	1	0	1	1	0	0	0	1	0	1	1	0	0	1	0	0	1	0	1	1	1	0	0.817983
1	0	1	1	0	1	0	1	0	1	1	0	0	0	1	0	1	1	1	0	0	0	1	0	1	1	0	0	1	0.818053
1	0	1	1	0	1	0	1	0	1	1	0	0	0	1	1	1	0	0	1	1	1	0	0	1	0	0	0	1	0.819008
1	0	1	1	0	1	0	1	0	1	1	0	0	0	0	1	1	1	0	1	1	0	1	0	1	0	0	0	1	0.819291
1	0	1	1	0	1	0	1	0	1	1	0	0	0	1	0	1	1	0	0	1	0	1	0	1	1	0	1	0	0.820385
1	0	1	1	0	1	0	1	0	1	1	0	0	0	1	0	1	1	0	0	0	0	1	1	0	1	1	1	0	0.824093
1	0	1	1	0	1	0	1	0	1	1	0	0	0	0	1	0	0	0	1	1	0	0	1	0	1	1	1	1	0.826
1	0	1	1	0	1	0	1	0	1	1	0	0	0	1	0	1	0	1	0	0	0	0	1	0	1	1	1	1	0.827715
1	0	1	1	0	1	0	1	0	1	1	0	0	0	0	1	1	1	1	0	1	0	1	1	1	0	0	0	0	0.828764
1	0	1	1	0	1	0	1	0	1	1	0	0	0	0	1	1	0	1	1	1	1	0	0	1	0	1	0	0	0.829457
1	0	1	1	0	1	0	1	0	1	1	0	0	0	0	1	0	0	1	1	1	0	1	0	1	1	0	1	0	0.830216
1	0	1	1	0	1	0	1	0	1	1	0	0	0	0	0	0	1	0	1	0	1	1	1	0	1	1	0	1	0.833278
1	0	1	1	0	1	0	1	0	1	1	0	0	0	1	0	1	0	0	1	1	1	0	1	0	1	0	0	1	0.835916
1	0	1	1	0	1	0	1	0	1	1	0	0	0	1	1	0	0	1	0	0	0	1	1	0	1	1	1	0	0.836521
1	0	1	1	0	1	0	1	0	1	1	0	0	0	0	0	1	1	0	1	0	1	0	0	0	1	1	1	1	0.840256
1	0	1	1	0	1	0	1	0	1	1	0	0	0	1	1	1	0	1	0	1	1	0	0	0	1	1	0	0	0.841803
1	0	1	1	0	1	0	1	0	1	1	0	0	0	1	0	0	0	0	1	1	1	0	0	1	1	1	1	0	0.842439
1	0	1	1	0	1	0	1	0	1	1	0	0	0	0	1	1	0	1	1	1	1	1	1	0	0	0	0	0	0.845069
1	0	1	1	0	1	0	1	0	1	1	0	0	0	0	0	1	1	0	1	1	1	1	1	0	1	0	0	0	0.846905
1	0	1	1	0	1	0	1	0	1	1	0	0	0	0	0	1	0	1	1	1	1	0	0	1	0	1	1	0	0.849114
1	0	1	1	0	1	0	1	0	1	1	0	0	0	0	0	1	1	1	0	0	1	0	1	0	1	1	1	0	0.851844
1	0	1	1	0	1	0	1	0	1	1	0	0	0	0	1	0	1	0	1	1	0	0	1	1	0	0	1	1	0.852653
1	0	1	1	0	1	0	1	0	1	1	0	0	0	0	0	1	1	0	1	1	0	1	0	1	1	0	0	1	0.853852
1	0	1	1	0	1	0	1	0	1	1	0	0	0	0	0	1	1	0	1	0	0	1	0	1	1	1	0	1	0.855833
1	0	1	1	0	1	0	1	0	1	1	0	0	0	1	1	1	0	0	1	0	1	1	0	1	0	1	0	0	0.856781
1	0	1	1	0	1	0	1	0	1	1	0	0	0	1	0	0	0	1	1	0	1	1	0	1	0	1	0	1	0.857124
1	0	1	1	0	1	0	1	0	1	1	0	0	0	1	0	0	0	1	1	1	1	0	1	0	0	1	0	1	0.859929
1	0	1	1	0	1	0	1	0	1	1	0	0	0	1	0	1	1	1	0	0	1	0	0	0	1	1	0	1	0.861517
1	0	1	1	0	1	0	1	0	1	1	0	0	0	1	1	1	0	1	0	0	0	0	1	0	1	1	0	1	0.863717
1	0	1	1	0	1	0	1	0	1	1	0	0	0	1	1	1	1	1	0	0	1	1	0	1	0	0	0	0	0.865515
1	0	1	1	0	1	0	1	0	1	1	0	0	0	0	1	0	1	1	0	1	1	1	0	0	1	1	0	0	0.865883
1	0	1	1	0	1	0	1	0	1	1	0	0	0	1	0	0	1	1	0	1	0	1	1	1	0	0	0	1	0.868825
1	0	1	1	0	1	0	1	0	1	1	0	0	0	0	0	0	1	1	1	1	1	1	0	1	0	1	0	0	0.871031
1	0	1	1	0	1	0	1	0	1	1	0	0	0	0	0	0	0	1	1	1	0	0	0	1	1	1	1	1	0.872282
1	0	1	1	0	1	0	1	0	1	1	0	0	0	0	1	0	1	1	1	0	1	0	0	1	0	0	1	1	0.873333
1	0	1	1	0	1	0	1	0	1	1	0	0	0	0	1	0	1	1	0	1	1	0	0	0	1	1	0	1	0.875999
1	0	1	1	0	1	0	1	0	1	1	0	0	0	0	0	0	1	1	1	1	0	1	0	1	0	1	0	1	0.877677
1	0	1	1	0	1	0	1	0	1	1	0	0	0	0	1	1	1	0	0	0	0	1	1	0	1	1	1	0	0.878755
1	0	1	1	0	1	0	1	0	1	1	0	0	0	0	0	0	1	1	1	1	1	1	0	1	0	0	0	1	0.878852
1	0	1	1	0	1	0	1	0	1	1	0	0	0	0	1	0	0	1	1	1	1	0	0	1	0	1	0	1	0.880278
1	0	1	1	0	1	0	1	0	1	1	0	0	0	1	0	1	0	0	1	0	1	1	0	1	1	1	0	0	0.884642
1	0	1	1	0	1	0	1	0	1	1	0	0	0	0	1	0	0	1	1	1	1	0	1	0	0	1	1	0	0.886556
1	0	1	1	0	1	0	1	0	1	1	0	0	0	0	1	1	0	1	1	0	0	1	0	1	0	1	0	1	0.886658
1	0	1	1	0	1	0	1	0	1	1	0	0	0	0	0	1	0	1	1	0	1	1	1	0	1	1	0	0	0.887695
1	0	1	1	0	1	0	1	0	1	1	0	0	0	0	1	1	1	0	1	1	1	1	1	0	0	0	0	0	0.88876
1	0	1	1	0	1	0	1	0	1	1	0	0	0	0	0	0	1	1	1	1	1	1	1	0	0	0	0	1	0.891284
1	0	1	1	0	1	0	1	0	1	1	0	0	0	1	1	1	1	0	0	0	0	1	1	1	0	1	0	0	0.893009
1	0	1	1	0	1	0	1	0	1	1	0	0	0	0	1	0	0	1	1	1	0	1	0	1	1	0	0	1	0.89383
1	0	1	1	0	1	0	1	0	1	1	0	0	0	1	1	0	1	0	0	0	1	0	1	1	0	1	1	0	0.894626
1	0	1	1	0	1	0	1	0	1	1	0	0	0	0	1	0	1	1	0	0	1	1	1	0	1	1	0	0	0.897143
1	0	1	1	0	1	0	1	0	1	1	0	0	0	1	1	0	0	1	0	0	1	0	1	0	1	1	0	1	0.900872
1	0	1	1	0	1	0	1	0	1	1	0	0	0	0	1	1	0	0	1	1	1	0	1	0	1	0	1	0	0.901485
1	0	1	1	0	1	0	1	0	1	1	0	0	0	1	0	1	0	0	1	1	0	1	1	0	1	0	1	0	0.903274
1	0	1	1	0	1	0	1	0	1	1	0	0	0	1	1	0	0	0	1	0	0	1	1	1	0	0	1	1	0.903994
1	0	1	1	0	1	0	1	0	1	1	0	0	0	1	1	1	0	1	0	0	0	1	0	1	1	0	0	1	0.904579
1	0	1	1	0	1	0	1	0	1	1	0	0	0	0	0	1	0	1	1	0	0	0	0	1	1	1	1	1	0.904619
1	0	1	1	0	1	0	1	0	1	1	0	0	0	1	0	0	1	1	0	1	1	0	0	1	0	1	0	1	0.905934
1	0	1	1	0	1	0	1	0	1	1	0	0	0	1	1	0	1	0	0	0	1	1	1	1	0	1	0	0	0.910962
1	0	1	1	0	1	0	1	0	1	1	0	0	0	1	0	0	0	0	1	1	1	0	1	1	0	1	1	0	0.913761
1	0	1	1	0	1	0	1	0	1	1	0	0	0	1	1	1	1	0	0	0	1	0	1	0	1	0	0	1	0.915042
1	0	1	1	0	1	0	1	0	1	1	0	0	0	1	0	0	0	0	1	1	0	0	1	1	0	1	1	1	0.918549
1	0	1	1	0	1	0	1	0	1	1	0	0	0	1	1	1	1	0	0	0	1	0	1	0	1	0	1	0	0.918871
1	0	1	1	0	1	0	1	0	1	1	0	0	0	0	1	0	1	1	0	0	0	1	0	1	1	1	0	1	0.921927
1	0	1	1	0	1	0	1	0	1	1	0	0	0	1	0	0	1	0	0	1	1	1	1	0	1	1	0	0	0.922643
1	0	1	1	0	1	0	1	0	1	1	0	0	0	1	1	0	0	0	1	1	1	0	0	0	1	1	0	1	0.925634
1	0	1	1	0	1	0	1	0	1	1	0	0	0	1	0	1	1	1	0	0	1	0	0	0	1	0	1	1	0.925722
1	0	1	1	0	1	0	1	0	1	1	0	0	0	0	1	1	0	1	1	0	0	1	1	0	1	0	0	1	0.925824
1	0	1	1	0	1	0	1	0	1	1	0	0	0	1	0	1	0	1	1	0	1	1	0	1	0	0	1	0	0.928723
1	0	1	1	0	1	0	1	0	1	1	0	0	0	1	1	0	1	1	0	0	1	0	0	0	1	0	1	1	0.92926
1	0	1	1	0	1	0	1	0	1	1	0	0	0	0	0	1	1	1	0	1	0	1	1	1	0	1	0	0	0.930729
1	0	1	1	0	1	0	1	0	1	1	0	0	0	1	1	0	1	0	0	0	1	0	1	0	1	1	1	0	0.933119
1	0	1	1	0	1	0	1	0	1	1	0	0	0	1	1	1	1	0	0	1	0	1	0	1	1	0	0	0	0.933842
1	0	1	1	0	1	0	1	0	1	1	0	0	0	1	1	1	0	1	0	1	0	0	1	0	1	0	1	0	0.934126
1	0	1	1	0	1	0	1	0	1	1	0	0	0	1	1	0	1	1	0	0	1	1	0	0	1	0	0	1	0.937951
1	0	1	1	0	1	0	1	0	1	1	0	0	0	1	0	1	1	1	0	1	1	0	1	0	0	0	0	1	0.940333
1	0	1	1	0	1	0	1	0	1	1	0	0	0	0	1	0	1	0	1	0	1	0	1	0	0	1	1	1	0.940841
1	0	1	1	0	1	0	1	0	1	1	0	0	0	0	0	1	0	1	1	1	1	0	1	0	1	0	1	0	0.941788
1	0	1	1	0	1	0	1	0	1	1	0	0	0	1	1	0	1	1	0	1	0	0	0	1	0	0	1	1	0.943727
1	0	1	1	0	1	0	1	0	1	1	0	0	0	1	0	0	0	0	1	0	0	1	0	1	1	1	1	1	0.943756
1	0	1	1	0	1	0	1	0	1	1	0	0	0	1	1	0	0	0	1	1	1	0	1	1	0	0	1	0	0.945747
1	0	1	1	0	1	0	1	0	1	1	0	0	0	0	0	1	1	1	1	1	0	0	0	1	0	0	1	1	0.946648
1	0	1	1	0	1	0	1	0	1	1	0	0	0	0	0	1	0	1	1	1	1	1	0	0	1	1	0	0	0.947002
1	0	1	1	0	1	0	1	0	1	1	0	0	0	0	1	1	1	0	1	0	0	1	1	1	0	0	0	1	0.949738
1	0	1	1	0	1	0	1	0	1	1	0	0	0	0	0	0	1	0	1	0	1	1	0	1	1	1	1	0	0.9525
1	0	1	1	0	1	0	1	0	1	1	0	0	0	1	0	1	0	1	0	0	0	1	1	0	1	1	1	0	0.953486
1	0	1	1	0	1	0	1	0	1	1	0	0	0	0	0	1	1	0	1	1	1	0	1	0	0	1	1	0	0.958054
1	0	1	1	0	1	0	1	0	1	1	0	0	0	0	1	0	0	1	1	1	0	0	0	1	0	1	1	1	0.962181
1	0	1	1	0	1	0	1	0	1	1	0	0	0	0	1	0	0	1	1	1	0	0	1	1	0	0	1	1	0.963351
1	0	1	1	0	1	0	1	0	1	1	0	0	0	0	1	1	0	1	1	0	1	1	0	0	1	0	0	1	0.964584
1	0	1	1	0	1	0	1	0	1	1	0	0	0	0	0	0	1	0	1	1	0	1	1	0	1	0	1	1	0.965336
1	0	1	1	0	1	0	1	0	1	1	0	0	0	0	0	1	1	0	1	1	1	0	1	0	0	1	0	1	0.968042
1	0	1	1	0	1	0	1	0	1	1	0	0	0	1	0	1	1	0	0	0	0	1	0	1	1	1	0	1	0.968495
1	0	1	1	0	1	0	1	0	1	1	0	0	0	1	1	0	0	0	1	1	1	1	0	1	0	1	0	0	0.970267
1	0	1	1	0	1	0	1	0	1	1	0	0	0	0	1	1	1	1	0	0	1	0	1	0	0	1	0	1	0.970852
1	0	1	1	0	1	0	1	0	1	1	0	0	0	1	0	0	1	1	0	0	0	1	1	0	1	1	0	1	0.973525
1	0	1	1	0	1	0	1	0	1	1	0	0	0	1	1	1	1	0	0	1	0	0	0	1	0	1	0	1	0.977238
1	0	1	1	0	1	0	1	0	1	1	0	0	0	1	1	0	1	0	0	1	0	1	0	1	1	1	0	0	0.977518
1	0	1	1	0	1	0	1	0	1	1	0	0	0	1	0	1	0	1	1	0	0	1	1	1	0	0	0	1	0.979463
1	0	1	1	0	1	0	1	0	1	1	0	0	0	1	1	0	1	0	0	1	0	0	0	1	1	1	0	1	0.982235
1	0	1	1	0	1	0	1	0	1	1	0	0	0	0	0	1	1	1	0	0	0	1	1	1	0	1	1	0	0.983446
1	0	1	1	0	1	0	1	0	1	1	0	0	0	1	0	1	1	0	0	1	0	1	1	0	1	0	1	0	0.984232
1	0	1	1	0	1	0	1	0	1	1	0	0	0	0	0	1	1	0	1	1	1	1	0	0	1	1	0	0	0.984413
1	0	1	1	0	1	0	1	0	1	1	0	0	0	1	1	1	0	0	1	0	1	1	1	1	0	0	0	0	0.984507
1	0	1	1	0	1	0	1	0	1	1	0	0	0	1	1	1	1	0	0	0	0	1	1	1	0	0	0	1	0.988219
1	0	1	1	0	1	0	1	0	1	1	0	0	0	0	1	1	0	0	1	1	0	0	1	0	1	0	1	1	0.989009
1	0	1	1	0	1	0	1	0	1	1	0	0	0	0	1	1	1	1	0	1	1	0	0	0	1	0	0	1	0.989072
1	0	1	1	0	1	0	1	0	1	1	0	0	0	0	0	0	1	1	1	0	1	1	0	0	1	0	1	1	0.995019
1	0	1	1	0	1	0	1	0	1	1	0	0	0	1	1	0	1	0	0	0	1	1	0	1	1	1	0	0	0.997697
1	0	1	1	0	1	0	1	0	1	1	0	0	0	1	1	0	1	1	0	0	1	1	0	1	0	0	0	1	0.998603
1	0	1	1	0	1	0	1	0	1	1	0	0	0	0	0	1	0	1	1	0	0	1	1	1	0	1	0	1	1.0035
1	0	1	1	0	1	0	1	0	1	1	0	0	0	0	0	1	1	0	1	0	1	0	1	0	1	0	1	1	1.00682
1	0	1	1	0	1	0	1	0	1	1	0	0	0	1	1	0	0	1	0	1	1	0	1	0	1	1	0	0	1.00917
1	0	1	1	0	1	0	1	0	1	1	0	0	0	1	1	1	0	1	0	1	1	0	1	0	0	1	0	0	1.00931
1	0	1	1	0	1	0	1	0	1	1	0	0	0	0	1	1	0	1	1	0	0	0	1	1	0	0	1	1	1.0094
1	0	1	1	0	1	0	1	0	1	1	0	0	0	1	0	0	1	0	1	1	1	1	0	1	0	0	0	1	1.00998
1	0	1	1	0	1	0	1	0	1	1	0	0	0	0	0	1	1	0	1	1	0	0	0	1	1	0	1	1	1.01055
1	0	1	1	0	1	0	1	0	1	1	0	0	0	1	1	0	0	0	1	0	0	1	1	1	0	1	1	0	1.01363
1	0	1	1	0	1	0	1	0	1	1	0	0	0	0	1	0	1	1	0	1	0	0	1	1	0	1	1	0	1.0157
1	0	1	1	0	1	0	1	0	1	1	0	0	0	1	0	0	0	1	1	1	0	1	1	1	0	0	1	0	1.01595
1	0	1	1	0	1	0	1	0	1	1	0	0	0	0	0	0	1	1	0	1	0	1	0	1	1	1	1	0	1.01697
1	0	1	1	0	1	0	1	0	1	1	0	0	0	0	1	0	1	1	0	1	0	0	1	0	1	1	0	1	1.01887
1	0	1	1	0	1	0	1	0	1	1	0	0	0	1	0	1	0	0	1	1	0	0	1	0	1	1	0	1	1.01899
1	0	1	1	0	1	0	1	0	1	1	0	0	0	1	0	1	0	0	1	1	0	0	0	1	1	1	0	1	1.01903
1	0	1	1	0	1	0	1	0	1	1	0	0	0	0	1	1	1	0	0	1	0	1	0	1	1	1	0	0	1.02318
1	0	1	1	0	1	0	1	0	1	1	0	0	0	1	0	1	0	0	1	1	1	1	0	1	1	0	0	0	1.02347
1	0	1	1	0	1	0	1	0	1	1	0	0	0	1	0	0	0	1	1	0	0	1	1	1	0	1	0	1	1.02369
1	0	1	1	0	1	0	1	0	1	1	0	0	0	0	1	0	1	0	1	0	1	1	1	0	1	0	1	0	1.02595
1	0	1	1	0	1	0	1	0	1	1	0	0	0	0	1	0	0	0	1	1	1	1	1	0	1	1	0	0	1.02607
1	0	1	1	0	1	0	1	0	1	1	0	0	0	0	1	1	1	1	0	1	0	0	0	0	1	1	0	1	1.02788
1	0	1	1	0	1	0	1	0	1	1	0	0	0	1	1	0	1	0	0	1	0	1	0	1	1	0	0	1	1.02886
1	0	1	1	0	1	0	1	0	1	1	0	0	0	1	1	0	0	0	1	1	0	0	1	1	0	1	0	1	1.03013
1	0	1	1	0	1	0	1	0	1	1	0	0	0	0	1	1	0	1	1	1	1	0	0	0	1	0	1	0	1.03276
1	0	1	1	0	1	0	1	0	1	1	0	0	0	0	1	1	1	0	1	0	0	1	0	1	0	1	0	1	1.03292
1	0	1	1	0	1	0	1	0	1	1	0	0	0	1	0	0	1	0	1	1	1	1	0	1	0	0	1	0	1.03314
1	0	1	1	0	1	0	1	0	1	1	0	0	0	1	0	0	1	1	0	1	1	0	1	0	0	1	0	1	1.03374
1	0	1	1	0	1	0	1	0	1	1	0	0	0	0	1	0	0	1	1	0	1	0	1	0	1	0	1	1	1.03396
1	0	1	1	0	1	0	1	0	1	1	0	0	0	0	1	0	0	1	1	0	1	1	1	0	1	0	0	1	1.03425
1	0	1	1	0	1	0	1	0	1	1	0	0	0	0	1	0	0	1	1	0	0	1	1	0	1	1	0	1	1.03799
1	0	1	1	0	1	0	1	0	1	1	0	0	0	1	1	1	1	0	0	1	1	0	1	0	0	1	0	0	1.03988
1	0	1	1	0	1	0	1	0	1	1	0	0	0	0	1	0	1	0	1	1	0	1	0	1	0	1	0	1	1.04012
1	0	1	1	0	1	0	1	0	1	1	0	0	0	1	0	0	1	1	0	0	1	1	1	1	0	0	1	0	1.04054
1	0	1	1	0	1	0	1	0	1	1	0	0	0	0	1	0	1	1	1	0	1	1	1	0	0	0	0	1	1.04431
1	0	1	1	0	1	0	1	0	1	1	0	0	0	0	0	1	0	1	1	1	0	0	1	1	0	1	1	0	1.04633
1	0	1	1	0	1	0	1	0	1	1	0	0	0	1	1	1	0	1	0	1	0	0	0	1	1	0	0	1	1.04775
1	0	1	1	0	1	0	1	0	1	1	0	0	0	1	0	0	1	0	0	1	0	0	1	0	1	1	1	1	1.04869
1	0	1	1	0	1	0	1	0	1	1	0	0	0	0	0	0	1	0	1	1	0	1	1	0	1	1	1	0	1.0498
1	0	1	1	0	1	0	1	0	1	1	0	0	0	0	1	0	1	1	0	1	0	1	1	1	0	0	1	0	1.05012
1	0	1	1	0	1	0	1	0	1	1	0	0	0	1	0	0	0	1	1	1	1	0	0	1	0	1	1	0	1.05017
1	0	1	1	0	1	0	1	0	1	1	0	0	0	1	0	1	0	0	1	0	0	1	0	1	1	0	1	1	1.0519
1	0	1	1	0	1	0	1	0	1	1	0	0	0	1	1	1	0	0	1	0	1	0	0	1	0	1	1	0	1.05201
1	0	1	1	0	1	0	1	0	1	1	0	0	0	0	1	0	0	1	1	1	1	1	0	0	1	1	0	0	1.0524
1	0	1	1	0	1	0	1	0	1	1	0	0	0	0	1	1	1	1	0	0	1	1	1	0	0	1	0	0	1.05626
1	0	1	1	0	1	0	1	0	1	1	0	0	0	1	1	0	1	1	0	0	1	0	1	0	0	0	1	1	1.05901
1	0	1	1	0	1	0	1	0	1	1	0	0	0	0	1	0	1	0	1	0	1	1	1	1	0	0	1	0	1.05976
1	0	1	1	0	1	0	1	0	1	1	0	0	0	1	0	0	0	1	1	1	1	0	0	0	1	0	1	1	1.06202
1	0	1	1	0	1	0	1	0	1	1	0	0	0	0	1	1	1	0	0	1	0	0	1	0	1	1	0	1	1.06227
1	0	1	1	0	1	0	1	0	1	1	0	0	0	0	1	0	1	1	0	1	1	1	1	0	1	0	0	0	1.06242
1	0	1	1	0	1	0	1	0	1	1	0	0	0	0	0	1	1	0	1	1	0	0	1	1	0	0	1	1	1.06286
1	0	1	1	0	1	0	1	0	1	1	0	0	0	1	0	1	1	0	0	0	1	0	1	0	1	1	0	1	1.06353
1	0	1	1	0	1	0	1	0	1	1	0	0	0	0	1	1	0	1	1	0	1	1	0	1	0	0	1	0	1.07017
1	0	1	1	0	1	0	1	0	1	1	0	0	0	1	1	1	1	0	0	0	1	1	0	1	0	1	0	0	1.07156
1	0	1	1	0	1	0	1	0	1	1	0	0	0	0	1	1	1	0	1	1	1	0	1	0	0	0	1	0	1.07547
1	0	1	1	0	1	0	1	0	1	1	0	0	0	0	0	1	1	1	1	0	0	1	0	1	0	0	1	1	1.07849
1	0	1	1	0	1	0	1	0	1	1	0	0	0	0	1	0	1	1	0	0	0	0	0	1	1	1	1	1	1.07897
1	0	1	1	0	1	0	1	0	1	1	0	0	0	0	1	0	1	1	0	0	0	1	1	0	1	0	1	1	1.07956
1	0	1	1	0	1	0	1	0	1	1	0	0	0	1	1	0	0	1	0	1	0	0	1	1	0	1	0	1	1.0802
1	0	1	1	0	1	0	1	0	1	1	0	0	0	1	1	1	0	0	1	1	1	0	0	1	0	1	0	0	1.08445
1	0	1	1	0	1	0	1	0	1	1	0	0	0	1	0	1	1	1	0	1	1	0	0	1	0	0	0	1	1.08694
1	0	1	1	0	1	0	1	0	1	1	0	0	0	1	0	0	0	0	1	1	1	1	1	0	1	0	1	0	1.09233
1	0	1	1	0	1	0	1	0	1	1	0	0	0	0	1	0	0	1	1	0	1	1	0	0	1	1	0	1	1.09685
1	0	1	1	0	1	0	1	0	1	1	0	0	0	0	1	0	1	0	1	0	1	1	0	1	0	1	0	1	1.09691
1	0	1	1	0	1	0	1	0	1	1	0	0	0	1	1	0	0	1	0	0	1	1	0	1	1	1	0	0	1.0977
1	0	1	1	0	1	0	1	0	1	1	0	0	0	0	0	0	1	0	1	1	0	1	1	1	0	1	0	1	1.09884
1	0	1	1	0	1	0	1	0	1	1	0	0	0	0	1	1	1	1	0	1	0	0	1	0	0	1	0	1	1.09912
1	0	1	1	0	1	0	1	0	1	1	0	0	0	0	1	0	0	1	1	1	1	1	1	0	0	1	0	0	1.09959
1	0	1	1	0	1	0	1	0	1	1	0	0	0	0	0	0	1	1	1	0	1	1	0	0	1	1	0	1	1.10193
1	0	1	1	0	1	0	1	0	1	1	0	0	0	1	1	1	0	0	1	1	0	0	1	1	0	0	0	1	1.10898
1	0	1	1	0	1	0	1	0	1	1	0	0	0	0	0	1	1	1	0	1	0	0	0	1	1	1	1	0	1.1103
1	0	1	1	0	1	0	1	0	1	1	0	0	0	1	1	1	0	1	0	0	1	0	0	0	1	1	0	1	1.11134
1	0	1	1	0	1	0	1	0	1	1	0	0	0	1	0	0	0	1	1	0	1	0	1	0	1	0	1	1	1.11206
1	0	1	1	0	1	0	1	0	1	1	0	0	0	0	0	0	0	1	1	1	0	1	0	1	1	1	0	1	1.11534
1	0	1	1	0	1	0	1	0	1	1	0	0	0	1	0	0	0	1	1	1	0	1	0	1	1	0	0	1	1.11574
1	0	1	1	0	1	0	1	0	1	1	0	0	0	1	0	1	1	0	0	0	1	0	0	1	1	1	1	0	1.11867
1	0	1	1	0	1	0	1	0	1	1	0	0	0	1	1	1	0	0	1	0	1	0	1	0	0	1	0	1	1.11907
1	0	1	1	0	1	0	1	0	1	1	0	0	0	0	1	1	1	1	0	0	1	1	1	0	1	0	0	0	1.12081
1	0	1	1	0	1	0	1	0	1	1	0	0	0	0	1	0	0	1	1	0	1	1	0	1	0	1	1	0	1.12757
1	0	1	1	0	1	0	1	0	1	1	0	0	0	1	0	1	1	0	0	1	0	0	1	0	1	0	1	1	1.12775
1	0	1	1	0	1	0	1	0	1	1	0	0	0	1	0	1	0	0	1	1	1	0	0	1	1	0	1	0	1.13221
1	0	1	1	0	1	0	1	0	1	1	0	0	0	1	1	0	1	1	0	0	1	0	1	0	0	1	0	1	1.13279
1	0	1	1	0	1	0	1	0	1	1	0	0	0	1	0	0	0	0	1	0	1	1	1	0	1	1	0	1	1.13477
1	0	1	1	0	1	0	1	0	1	1	0	0	0	0	1	0	1	1	0	0	0	0	1	1	0	1	1	1	1.13491
1	0	1	1	0	1	0	1	0	1	1	0	0	0	0	1	1	0	0	1	0	0	1	0	1	1	1	0	1	1.13679
1	0	1	1	0	1	0	1	0	1	1	0	0	0	1	0	1	1	1	0	1	1	0	1	0	0	0	1	0	1.13895
1	0	1	1	0	1	0	1	0	1	1	0	0	0	1	1	0	1	0	0	0	1	1	0	1	1	0	1	0	1.14145
1	0	1	1	0	1	0	1	0	1	1	0	0	0	0	1	1	0	1	0	1	0	1	1	0	1	1	0	0	1.14523
1	0	1	1	0	1	0	1	0	1	1	0	0	0	0	1	1	0	1	1	1	1	0	0	1	0	0	0	1	1.14523
1	0	1	1	0	1	0	1	0	1	1	0	0	0	1	0	0	0	1	1	0	0	1	1	0	1	0	1	1	1.14617
1	0	1	1	0	1	0	1	0	1	1	0	0	0	0	1	0	1	0	1	1	0	1	0	1	1	0	0	1	1.14748
1	0	1	1	0	1	0	1	0	1	1	0	0	0	1	0	1	0	0	1	1	0	0	1	1	0	0	1	1	1.14949
1	0	1	1	0	1	0	1	0	1	1	0	0	0	1	0	0	1	0	0	1	0	1	1	0	1	1	1	0	1.15023
1	0	1	1	0	1	0	1	0	1	1	0	0	0	0	1	1	1	1	0	0	0	0	0	1	0	1	1	1	1.1506
1	0	1	1	0	1	0	1	0	1	1	0	0	0	1	0	0	1	0	1	0	1	1	1	1	0	0	1	0	1.15203
1	0	1	1	0	1	0	1	0	1	1	0	0	0	0	1	1	1	1	0	1	0	0	1	0	1	0	0	1	1.15203
1	0	1	1	0	1	0	1	0	1	1	0	0	0	0	0	1	1	0	1	1	1	0	0	0	1	1	1	0	1.15398
1	0	1	1	0	1	0	1	0	1	1	0	0	0	1	1	0	1	1	0	0	1	1	0	1	0	1	0	0	1.15895
1	0	1	1	0	1	0	1	0	1	1	0	0	0	0	0	1	0	1	1	1	0	0	1	0	1	1	0	1	1.15927
1	0	1	1	0	1	0	1	0	1	1	0	0	0	0	1	0	0	1	1	1	0	1	1	0	1	0	1	0	1.16237
1	0	1	1	0	1	0	1	0	1	1	0	0	0	0	1	0	1	1	0	1	1	0	1	0	1	0	1	0	1.16299
1	0	1	1	0	1	0	1	0	1	1	0	0	0	0	1	0	0	1	1	1	1	1	1	0	1	0	0	0	1.16813
1	0	1	1	0	1	0	1	0	1	1	0	0	0	1	0	1	1	0	0	1	1	1	1	0	1	0	0	0	1.1695
1	0	1	1	0	1	0	1	0	1	1	0	0	0	1	0	0	1	0	1	0	1	1	1	1	0	0	0	1	1.1729
1	0	1	1	0	1	0	1	0	1	1	0	0	0	1	0	0	1	1	0	0	1	0	0	0	1	1	1	1	1.17365
1	0	1	1	0	1	0	1	0	1	1	0	0	0	1	0	0	1	1	0	0	0	1	1	1	0	0	1	1	1.17491
1	0	1	1	0	1	0	1	0	1	1	0	0	0	0	0	0	1	1	0	1	0	0	1	0	1	1	1	1	1.1764
1	0	1	1	0	1	0	1	0	1	1	0	0	0	1	1	1	0	1	0	1	1	0	1	0	1	0	0	0	1.17686
1	0	1	1	0	1	0	1	0	1	1	0	0	0	1	1	0	1	1	0	1	0	1	0	1	0	0	0	1	1.17803
1	0	1	1	0	1	0	1	0	1	1	0	0	0	1	1	0	1	0	1	0	1	0	0	1	0	0	1	1	1.17804
1	0	1	1	0	1	0	1	0	1	1	0	0	0	1	1	0	0	1	0	1	0	0	1	0	1	1	1	0	1.17929
1	0	1	1	0	1	0	1	0	1	1	0	0	0	0	0	1	1	0	1	0	1	1	1	0	1	0	0	1	1.1814
1	0	1	1	0	1	0	1	0	1	1	0	0	0	1	1	0	1	0	0	0	1	0	1	0	1	0	1	1	1.18297
1	0	1	1	0	1	0	1	0	1	1	0	0	0	1	1	1	1	0	0	1	0	0	0	1	1	0	0	1	1.18362
1	0	1	1	0	1	0	1	0	1	1	0	0	0	1	0	1	1	0	0	0	1	1	0	1	1	1	0	0	1.18388
1	0	1	1	0	1	0	1	0	1	1	0	0	0	0	1	1	1	1	0	1	0	1	1	0	1	0	0	0	1.18908
1	0	1	1	0	1	0	1	0	1	1	0	0	0	0	1	0	0	1	1	1	0	1	1	1	0	0	0	1	1.18925
1	0	1	1	0	1	0	1	0	1	1	0	0	0	1	1	0	0	1	0	0	0	0	1	1	0	1	1	1	1.18939
1	0	1	1	0	1	0	1	0	1	1	0	0	0	1	1	0	0	0	1	1	1	1	0	1	1	0	0	0	1.19228
1	0	1	1	0	1	0	1	0	1	1	0	0	0	0	1	1	1	0	0	0	1	0	1	0	1	1	1	0	1.19286
1	0	1	1	0	1	0	1	0	1	1	0	0	0	0	1	0	1	0	1	1	1	1	0	0	1	0	0	1	1.19389
1	0	1	1	0	1	0	1	0	1	1	0	0	0	0	1	0	1	1	0	1	1	0	0	1	0	1	1	0	1.19393
1	0	1	1	0	1	0	1	0	1	1	0	0	0	1	1	1	0	1	0	0	0	0	0	1	1	1	0	1	1.19432
1	0	1	1	0	1	0	1	0	1	1	0	0	0	0	0	0	0	1	1	0	0	1	0	1	1	1	1	1	1.19471
1	0	1	1	0	1	0	1	0	1	1	0	0	0	1	1	1	0	0	1	0	0	1	1	0	1	0	0	1	1.19496
1	0	1	1	0	1	0	1	0	1	1	0	0	0	1	0	1	1	0	1	1	1	0	1	0	0	0	0	1	1.19801
1	0	1	1	0	1	0	1	0	1	1	0	0	0	1	1	1	0	1	0	0	1	0	0	1	0	1	1	0	1.19829
1	0	1	1	0	1	0	1	0	1	1	0	0	0	0	0	1	1	0	1	1	0	1	1	1	0	1	0	0	1.19967
1	0	1	1	0	1	0	1	0	1	1	0	0	0	0	0	1	0	1	1	0	0	1	1	0	1	1	1	0	1.20165
1	0	1	1	0	1	0	1	0	1	1	0	0	0	1	0	1	0	1	1	1	1	0	0	0	1	0	0	1	1.20545
1	0	1	1	0	1	0	1	0	1	1	0	0	0	1	1	0	0	1	0	0	1	0	0	1	1	1	1	0	1.20678
1	0	1	1	0	1	0	1	0	1	1	0	0	0	0	1	0	0	1	1	0	0	1	0	1	1	1	0	1	1.20955
1	0	1	1	0	1	0	1	0	1	1	0	0	0	1	1	1	0	0	1	1	1	0	1	0	0	0	0	1	1.21118
1	0	1	1	0	1	0	1	0	1	1	0	0	0	0	1	1	1	0	1	0	1	1	0	1	0	0	0	1	1.21165
1	0	1	1	0	1	0	1	0	1	1	0	0	0	1	0	1	1	1	0	1	1	1	0	0	1	0	0	0	1.21169
1	0	1	1	0	1	0	1	0	1	1	0	0	0	1	1	1	0	1	0	0	0	1	0	1	1	1	0	0	1.21383
1	0	1	1	0	1	0	1	0	1	1	0	0	0	1	0	1	1	0	1	1	1	1	0	1	0	0	0	0	1.21489
1	0	1	1	0	1	0	1	0	1	1	0	0	0	1	1	1	1	0	0	0	0	1	1	0	1	0	1	0	1.21851
1	0	1	1	0	1	0	1	0	1	1	0	0	0	0	1	0	0	1	1	0	0	1	1	1	0	0	1	1	1.2192
1	0	1	1	0	1	0	1	0	1	1	0	0	0	0	1	1	1	0	0	0	0	1	0	1	1	1	1	0	1.21941
1	0	1	1	0	1	0	1	0	1	1	0	0	0	0	1	1	0	1	1	0	1	1	1	0	0	1	0	0	1.22311
1	0	1	1	0	1	0	1	0	1	1	0	0	0	0	1	1	1	1	0	1	0	0	1	1	0	0	1	0	1.22374
1	0	1	1	0	1	0	1	0	1	1	0	0	0	0	1	0	0	1	1	1	0	0	0	1	1	0	1	1	1.22482
1	0	1	1	0	1	0	1	0	1	1	0	0	0	1	0	0	1	1	0	0	1	1	1	1	0	1	0	0	1.22984
1	0	1	1	0	1	0	1	0	1	1	0	0	0	0	1	0	1	0	1	0	1	0	1	0	1	0	1	1	1.23019
1	0	1	1	0	1	0	1	0	1	1	0	0	0	1	1	1	1	0	0	0	1	0	1	1	0	0	1	0	1.23203
1	0	1	1	0	1	0	1	0	1	1	0	0	0	0	0	1	0	1	1	1	0	0	0	1	1	0	1	1	1.23218
1	0	1	1	0	1	0	1	0	1	1	0	0	0	0	1	1	1	1	0	1	1	0	1	0	0	0	1	0	1.23446
1	0	1	1	0	1	0	1	0	1	1	0	0	0	0	0	0	1	1	0	1	1	0	1	0	1	1	1	0	1.23908
1	0	1	1	0	1	0	1	0	1	1	0	0	0	1	0	1	0	0	1	0	0	1	1	0	1	0	1	1	1.24356
1	0	1	1	0	1	0	1	0	1	1	0	0	0	1	1	0	0	1	0	0	1	1	1	0	1	0	1	0	1.24722
1	0	1	1	0	1	0	1	0	1	1	0	0	0	1	0	0	0	1	1	1	1	0	0	1	0	0	1	1	1.24739
1	0	1	1	0	1	0	1	0	1	1	0	0	0	0	1	0	1	0	1	1	1	1	1	0	0	1	0	0	1.24794
1	0	1	1	0	1	0	1	0	1	1	0	0	0	1	0	1	0	0	1	0	1	0	1	0	1	1	1	0	1.24886
1	0	1	1	0	1	0	1	0	1	1	0	0	0	1	0	1	1	1	0	0	0	0	0	1	0	1	1	1	1.25609
1	0	1	1	0	1	0	1	0	1	1	0	0	0	1	0	1	0	1	0	1	0	1	1	1	0	1	0	0	1.25728
1	0	1	1	0	1	0	1	0	1	1	0	0	0	1	0	1	1	1	0	1	0	1	1	1	0	0	0	0	1.25733
1	0	1	1	0	1	0	1	0	1	1	0	0	0	1	1	1	1	0	0	1	1	0	0	0	1	0	0	1	1.25976
1	0	1	1	0	1	0	1	0	1	1	0	0	0	0	1	1	0	0	1	1	0	0	0	1	1	1	0	1	1.2617
1	0	1	1	0	1	0	1	0	1	1	0	0	0	1	1	1	0	1	0	0	1	0	1	0	1	0	0	1	1.26807
1	0	1	1	0	1	0	1	0	1	1	0	0	0	0	1	1	0	0	1	1	1	0	1	0	1	1	0	0	1.26875
1	0	1	1	0	1	0	1	0	1	1	0	0	0	1	0	0	0	0	1	1	0	1	1	0	1	1	1	0	1.26905
1	0	1	1	0	1	0	1	0	1	1	0	0	0	1	0	0	0	1	1	0	1	1	0	1	0	1	1	0	1.26984
1	0	1	1	0	1	0	1	0	1	1	0	0	0	1	1	1	1	0	0	0	1	0	0	1	0	1	0	1	1.27298
1	0	1	1	0	1	0	1	0	1	1	0	0	0	1	1	1	1	1	0	0	0	1	0	1	0	0	0	1	1.27415
1	0	1	1	0	1	0	1	0	1	1	0	0	0	1	0	0	1	1	0	1	0	0	1	1	0	1	0	1	1.27423
1	0	1	1	0	1	0	1	0	1	1	0	0	0	0	1	1	1	0	1	0	0	0	0	1	0	1	1	1	1.2761
1	0	1	1	0	1	0	1	0	1	1	0	0	0	0	0	0	1	1	1	1	0	0	0	1	0	1	1	1	1.27672
1	0	1	1	0	1	0	1	0	1	1	0	0	0	1	0	1	0	1	1	0	1	1	0	0	1	0	0	1	1.278
1	0	1	1	0	1	0	1	0	1	1	0	0	0	1	1	1	1	0	0	0	1	1	1	1	0	0	0	0	1.28009
1	0	1	1	0	1	0	1	0	1	1	0	0	0	1	0	1	0	0	1	1	1	0	1	1	0	0	1	0	1.28077
1	0	1	1	0	1	0	1	0	1	1	0	0	0	1	0	1	0	1	1	0	1	0	1	0	0	0	1	1	1.282
1	0	1	1	0	1	0	1	0	1	1	0	0	0	0	1	1	1	1	0	0	0	1	0	1	1	0	0	1	1.28395
1	0	1	1	0	1	0	1	0	1	1	0	0	0	0	0	1	0	1	1	1	1	0	1	0	0	1	1	0	1.28499
1	0	1	1	0	1	0	1	0	1	1	0	0	0	1	1	1	0	0	0	1	1	0	1	0	1	1	0	0	1.28614
1	0	1	1	0	1	0	1	0	1	1	0	0	0	1	1	0	1	0	0	1	1	0	1	0	1	0	0	1	1.28794
1	0	1	1	0	1	0	1	0	1	1	0	0	0	0	0	1	1	0	1	1	1	0	0	1	0	1	0	1	1.2886
1	0	1	1	0	1	0	1	0	1	1	0	0	0	1	1	1	1	0	0	0	1	1	0	1	1	0	0	0	1.28959
1	0	1	1	0	1	0	1	0	1	1	0	0	0	1	0	0	1	1	0	1	0	1	1	0	1	0	1	0	1.29125
1	0	1	1	0	1	0	1	0	1	1	0	0	0	0	0	0	0	1	1	0	1	0	1	0	1	1	1	1	1.2963
1	0	1	1	0	1	0	1	0	1	1	0	0	0	0	1	1	1	1	0	0	0	1	1	1	0	1	0	0	1.2976
1	0	1	1	0	1	0	1	0	1	1	0	0	0	0	0	0	1	0	1	0	1	1	1	1	0	1	1	0	1.29816
1	0	1	1	0	1	0	1	0	1	1	0	0	0	0	0	1	1	0	1	0	1	1	0	1	1	0	1	0	1.29825
1	0	1	1	0	1	0	1	0	1	1	0	0	0	0	1	0	1	1	0	1	0	1	1	0	1	1	0	0	1.30098
1	0	1	1	0	1	0	1	0	1	1	0	0	0	1	0	0	1	1	0	1	0	1	1	1	0	1	0	0	1.30129
1	0	1	1	0	1	0	1	0	1	1	0	0	0	0	1	1	1	0	1	1	0	0	0	1	0	1	0	1	1.30284
1	0	1	1	0	1	0	1	0	1	1	0	0	0	1	1	1	1	0	0	1	1	0	0	0	1	0	1	0	1.30762
1	0	1	1	0	1	0	1	0	1	1	0	0	0	1	0	0	1	1	0	1	1	0	1	0	1	0	0	1	1.30953
1	0	1	1	0	1	0	1	0	1	1	0	0	0	0	0	0	1	1	1	1	1	1	1	0	0	0	1	0	1.31302
1	0	1	1	0	1	0	1	0	1	1	0	0	0	0	0	1	1	0	1	1	0	0	0	1	0	1	1	1	1.31492
1	0	1	1	0	1	0	1	0	1	1	0	0	0	0	1	0	1	1	0	1	1	0	1	0	0	1	1	0	1.32094
1	0	1	1	0	1	0	1	0	1	1	0	0	0	0	1	0	1	0	1	1	1	1	0	1	0	0	1	0	1.32114
1	0	1	1	0	1	0	1	0	1	1	0	0	0	1	0	1	0	0	1	1	1	0	0	1	0	1	1	0	1.32193
1	0	1	1	0	1	0	1	0	1	1	0	0	0	0	0	1	1	1	0	1	1	0	0	0	1	1	1	0	1.32289
1	0	1	1	0	1	0	1	0	1	1	0	0	0	1	0	1	0	0	1	1	1	0	0	0	1	1	0	1	1.3231
1	0	1	1	0	1	0	1	0	1	1	0	0	0	1	0	1	0	1	1	1	0	0	0	1	0	0	1	1	1.32386
1	0	1	1	0	1	0	1	0	1	1	0	0	0	1	0	0	0	0	1	1	1	1	1	1	0	1	0	0	1.33019
1	0	1	1	0	1	0	1	0	1	1	0	0	0	1	0	1	0	0	1	1	0	1	0	1	1	1	0	0	1.33047
1	0	1	1	0	1	0	1	0	1	1	0	0	0	0	0	1	1	1	0	1	0	1	0	1	1	0	1	0	1.33158
1	0	1	1	0	1	0	1	0	1	1	0	0	0	0	0	1	1	0	1	1	1	1	1	0	0	1	0	0	1.34538
1	0	1	1	0	1	0	1	0	1	1	0	0	0	1	0	0	1	0	1	0	1	1	1	0	1	0	0	1	1.34613
1	0	1	1	0	1	0	1	0	1	1	0	0	0	0	1	1	0	1	1	0	1	1	0	0	1	0	1	0	1.34833
1	0	1	1	0	1	0	1	0	1	1	0	0	0	1	1	0	1	0	0	1	1	0	0	0	1	1	0	1	1.35288
1	0	1	1	0	1	0	1	0	1	1	0	0	0	0	1	1	1	0	1	0	1	0	0	1	0	1	1	0	1.35309
1	0	1	1	0	1	0	1	0	1	1	0	0	0	1	1	0	0	0	1	0	1	0	0	1	1	0	1	1	1.35421
1	0	1	1	0	1	0	1	0	1	1	0	0	0	0	1	1	0	0	1	1	1	1	1	0	1	0	0	0	1.35687
1	0	1	1	0	1	0	1	0	1	1	0	0	0	1	1	0	0	1	0	0	1	0	1	1	0	1	1	0	1.35897
1	0	1	1	0	1	0	1	0	1	1	0	0	0	1	0	0	0	1	1	1	1	1	0	1	0	0	1	0	1.35916
1	0	1	1	0	1	0	1	0	1	1	0	0	0	1	0	0	1	0	1	1	1	1	0	0	1	0	0	1	1.36077
1	0	1	1	0	1	0	1	0	1	1	0	0	0	1	1	0	1	0	0	0	0	1	1	0	1	0	1	1	1.36126
1	0	1	1	0	1	0	1	0	1	1	0	0	0	1	1	1	0	0	1	1	0	0	0	1	0	1	0	1	1.3635
1	0	1	1	0	1	0	1	0	1	1	0	0	0	0	1	0	0	1	1	1	1	0	0	0	1	0	1	1	1.36419
1	0	1	1	0	1	0	1	0	1	1	0	0	0	1	1	1	0	0	1	1	0	1	1	1	0	0	0	0	1.36616
1	0	1	1	0	1	0	1	0	1	1	0	0	0	1	0	1	1	0	0	1	0	0	1	1	0	1	0	1	1.36949
1	0	1	1	0	1	0	1	0	1	1	0	0	0	0	1	1	0	1	1	0	0	1	0	1	1	0	0	1	1.37179
1	0	1	1	0	1	0	1	0	1	1	0	0	0	1	0	1	1	1	0	1	0	0	0	1	0	0	1	1	1.37376
1	0	1	1	0	1	0	1	0	1	1	0	0	0	1	1	1	0	0	0	1	0	1	1	0	1	1	0	0	1.37722
1	0	1	1	0	1	0	1	0	1	1	0	0	0	1	0	1	1	0	1	0	1	1	0	1	0	0	1	0	1.37934
1	0	1	1	0	1	0	1	0	1	1	0	0	0	0	0	1	1	1	1	0	1	0	0	0	1	0	1	1	1.38042
1	0	1	1	0	1	0	1	0	1	1	0	0	0	0	0	0	1	0	1	0	0	1	1	1	0	1	1	1	1.38065
1	0	1	1	0	1	0	1	0	1	1	0	0	0	1	0	1	0	0	1	0	1	1	1	0	1	0	0	1	1.38135
1	0	1	1	0	1	0	1	0	1	1	0	0	0	0	1	1	1	1	0	1	1	0	0	1	0	0	1	0	1.38187
1	0	1	1	0	1	0	1	0	1	1	0	0	0	0	0	0	1	0	1	1	1	0	1	0	1	1	1	0	1.38198
1	0	1	1	0	1	0	1	0	1	1	0	0	0	1	0	1	0	1	0	1	0	0	0	1	1	1	0	1	1.38346
1	0	1	1	0	1	0	1	0	1	1	0	0	0	1	0	0	1	0	1	1	1	0	0	0	1	0	1	1	1.38346
1	0	1	1	0	1	0	1	0	1	1	0	0	0	1	0	1	0	1	1	0	1	0	0	0	1	0	1	1	1.38924
1	0	1	1	0	1	0	1	0	1	1	0	0	0	0	1	1	1	0	1	0	1	1	1	0	0	0	0	1	1.38928
1	0	1	1	0	1	0	1	0	1	1	0	0	0	0	0	1	0	1	1	1	0	0	1	1	0	1	0	1	1.39091
1	0	1	1	0	1	0	1	0	1	1	0	0	0	1	0	0	0	1	0	1	1	0	1	0	1	1	1	0	1.39211
1	0	1	1	0	1	0	1	0	1	1	0	0	0	0	1	0	0	1	1	1	1	0	0	0	1	1	1	0	1.39625
1	0	1	1	0	1	0	1	0	1	1	0	0	0	1	0	0	1	0	1	0	0	1	0	1	1	0	1	1	1.40019
1	0	1	1	0	1	0	1	0	1	1	0	0	0	1	1	0	0	0	1	1	1	0	1	0	1	0	1	0	1.40083
1	0	1	1	0	1	0	1	0	1	1	0	0	0	0	1	0	0	1	1	0	1	1	0	1	1	0	1	0	1.40185
1	0	1	1	0	1	0	1	0	1	1	0	0	0	0	0	0	1	1	1	1	0	1	0	1	0	0	1	1	1.40265
1	0	1	1	0	1	0	1	0	1	1	0	0	0	1	1	1	1	0	0	1	0	1	1	0	1	0	0	0	1.40417
1	0	1	1	0	1	0	1	0	1	1	0	0	0	1	0	0	1	1	0	1	1	0	1	0	1	0	1	0	1.40547
1	0	1	1	0	1	0	1	0	1	1	0	0	0	0	1	1	1	1	0	0	0	0	0	1	1	0	1	1	1.40926
1	0	1	1	0	1	0	1	0	1	1	0	0	0	1	0	0	0	0	1	0	0	1	1	0	1	1	1	1	1.40983
1	0	1	1	0	1	0	1	0	1	1	0	0	0	0	0	0	0	1	1	0	1	1	0	1	1	1	1	0	1.41
1	0	1	1	0	1	0	1	0	1	1	0	0	0	0	0	1	1	0	1	0	0	0	1	0	1	1	1	1	1.41121
1	0	1	1	0	1	0	1	0	1	1	0	0	0	0	0	0	0	1	1	1	1	1	1	0	1	0	1	0	1.41784
1	0	1	1	0	1	0	1	0	1	1	0	0	0	1	0	1	1	1	0	1	1	0	0	0	1	0	1	0	1.42378
1	0	1	1	0	1	0	1	0	1	1	0	0	0	1	1	0	0	0	1	1	1	0	1	0	0	1	0	1	1.42684
1	0	1	1	0	1	0	1	0	1	1	0	0	0	1	0	0	1	0	1	1	1	0	1	0	0	0	1	1	1.43233
1	0	1	1	0	1	0	1	0	1	1	0	0	0	0	1	0	0	0	1	0	1	1	1	0	1	1	1	0	1.43643
1	0	1	1	0	1	0	1	0	1	1	0	0	0	1	0	1	0	1	1	1	0	1	0	1	0	0	0	1	1.43823
1	0	1	1	0	1	0	1	0	1	1	0	0	0	0	0	1	1	1	0	0	0	0	0	1	1	1	1	1	1.44132
1	0	1	1	0	1	0	1	0	1	1	0	0	0	1	1	1	1	0	0	1	1	0	0	1	0	0	1	0	1.44323
1	0	1	1	0	1	0	1	0	1	1	0	0	0	1	0	0	0	1	1	1	0	1	1	0	1	0	0	1	1.44869
1	0	1	1	0	1	0	1	0	1	1	0	0	0	0	0	0	1	1	1	0	0	1	0	1	0	1	1	1	1.45413
1	0	1	1	0	1	0	1	0	1	1	0	0	0	0	0	0	1	1	1	1	0	1	1	1	0	0	0	1	1.45601
1	0	1	1	0	1	0	1	0	1	1	0	0	0	1	1	0	1	0	0	1	1	0	0	1	1	0	1	0	1.45702
1	0	1	1	0	1	0	1	0	1	1	0	0	0	1	1	0	1	0	0	1	1	0	0	1	0	1	1	0	1.46149
1	0	1	1	0	1	0	1	0	1	1	0	0	0	0	0	1	1	1	0	1	0	0	1	0	1	0	1	1	1.46166
1	0	1	1	0	1	0	1	0	1	1	0	0	0	0	0	1	1	0	1	1	0	1	1	1	0	0	0	1	1.46305
1	0	1	1	0	1	0	1	0	1	1	0	0	0	1	1	1	0	1	0	1	0	0	1	1	0	0	0	1	1.46348
1	0	1	1	0	1	0	1	0	1	1	0	0	0	1	0	1	0	1	0	0	0	0	0	1	1	1	1	1	1.4648
1	0	1	1	0	1	0	1	0	1	1	0	0	0	0	1	0	1	0	1	1	1	1	0	0	1	0	1	0	1.46487
1	0	1	1	0	1	0	1	0	1	1	0	0	0	1	1	0	0	0	1	0	1	1	0	1	1	0	0	1	1.46626
1	0	1	1	0	1	0	1	0	1	1	0	0	0	0	1	0	1	0	1	1	1	0	1	0	0	1	1	0	1.46638
1	0	1	1	0	1	0	1	0	1	1	0	0	0	1	0	0	0	1	1	0	1	1	1	1	0	0	0	1	1.46803
1	0	1	1	0	1	0	1	0	1	1	0	0	0	1	1	0	1	0	0	1	1	1	0	1	1	0	0	0	1.4682
1	0	1	1	0	1	0	1	0	1	1	0	0	0	1	0	0	0	1	1	1	1	1	0	0	1	0	0	1	1.47081
1	0	1	1	0	1	0	1	0	1	1	0	0	0	0	1	0	0	1	1	0	1	0	0	1	0	1	1	1	1.47381
1	0	1	1	0	1	0	1	0	1	1	0	0	0	1	0	0	0	1	1	0	1	0	1	1	0	0	1	1	1.47497
1	0	1	1	0	1	0	1	0	1	1	0	0	0	1	0	1	1	1	0	1	0	0	1	1	0	0	0	1	1.47534
1	0	1	1	0	1	0	1	0	1	1	0	0	0	1	1	0	1	0	0	0	0	1	0	1	1	0	1	1	1.47847
1	0	1	1	0	1	0	1	0	1	1	0	0	0	0	1	1	1	0	0	0	0	0	1	0	1	1	1	1	1.48029
1	0	1	1	0	1	0	1	0	1	1	0	0	0	1	0	1	1	1	0	1	1	1	1	0	0	0	0	0	1.48375
1	0	1	1	0	1	0	1	0	1	1	0	0	0	1	0	0	0	1	1	1	1	1	1	1	0	0	0	0	1.48832
1	0	1	1	0	1	0	1	0	1	1	0	0	0	1	1	1	0	0	1	0	1	0	0	0	1	0	1	1	1.4915
1	0	1	1	0	1	0	1	0	1	1	0	0	0	1	1	1	0	1	0	0	1	1	0	1	1	0	0	0	1.49424
1	0	1	1	0	1	0	1	0	1	1	0	0	0	0	0	0	1	0	1	1	1	0	1	0	1	1	0	1	1.49465
1	0	1	1	0	1	0	1	0	1	1	0	0	0	1	1	1	0	1	0	0	0	0	1	1	0	0	1	1	1.49539
1	0	1	1	0	1	0	1	0	1	1	0	0	0	0	0	1	1	0	1	0	1	1	0	0	1	1	0	1	1.49724
1	0	1	1	0	1	0	1	0	1	1	0	0	0	1	1	1	0	0	1	0	0	0	0	1	1	0	1	1	1.4976
1	0	1	1	0	1	0	1	0	1	1	0	0	0	0	0	1	1	0	1	1	1	0	1	0	1	0	1	0	1.49888
1	0	1	1	0	1	0	1	0	1	1	0	0	0	0	1	0	1	1	0	1	0	1	0	1	1	1	0	0	1.50035
1	0	1	1	0	1	0	1	0	1	1	0	0	0	0	0	1	0	1	1	1	0	1	0	1	1	0	0	1	1.50696
1	0	1	1	0	1	0	1	0	1	1	0	0	0	1	1	0	1	1	0	1	1	1	1	0	0	0	0	0	1.50792
1	0	1	1	0	1	0	1	0	1	1	0	0	0	0	0	1	0	1	1	0	0	1	0	1	1	0	1	1	1.50905
1	0	1	1	0	1	0	1	0	1	1	0	0	0	1	0	0	1	1	0	1	1	0	1	0	0	1	1	0	1.50915
1	0	1	1	0	1	0	1	0	1	1	0	0	0	0	0	1	1	1	1	1	1	0	0	1	0	0	1	0	1.50981
1	0	1	1	0	1	0	1	0	1	1	0	0	0	1	0	0	1	1	0	1	1	1	1	1	0	0	0	0	1.51081
1	0	1	1	0	1	0	1	0	1	1	0	0	0	0	1	0	0	1	1	0	1	1	1	1	0	0	1	0	1.51098
1	0	1	1	0	1	0	1	0	1	1	0	0	0	1	1	0	0	0	1	0	0	1	1	0	1	1	0	1	1.51333
1	0	1	1	0	1	0	1	0	1	1	0	0	0	1	1	0	0	1	1	1	1	0	1	0	0	0	0	1	1.51431
1	0	1	1	0	1	0	1	0	1	1	0	0	0	1	0	1	1	1	0	0	1	1	1	1	0	0	0	0	1.52144
1	0	1	1	0	1	0	1	0	1	1	0	0	0	1	1	0	0	1	0	1	0	1	1	0	1	0	0	1	1.52182
1	0	1	1	0	1	0	1	0	1	1	0	0	0	1	0	0	1	1	0	0	0	0	0	1	1	1	1	1	1.52244
1	0	1	1	0	1	0	1	0	1	1	0	0	0	1	1	0	0	0	1	0	1	0	1	1	0	1	1	0	1.52451
1	0	1	1	0	1	0	1	0	1	1	0	0	0	0	1	1	0	1	1	0	1	0	1	0	0	1	1	0	1.53009
1	0	1	1	0	1	0	1	0	1	1	0	0	0	1	1	0	0	0	1	1	0	1	1	1	0	1	0	0	1.53237
1	0	1	1	0	1	0	1	0	1	1	0	0	0	0	1	0	1	1	0	0	0	1	1	1	0	1	0	1	1.53476
1	0	1	1	0	1	0	1	0	1	1	0	0	0	1	1	0	1	0	0	0	1	0	0	1	1	1	1	0	1.53825
1	0	1	1	0	1	0	1	0	1	1	0	0	0	1	0	1	1	1	0	0	1	1	0	0	1	0	0	1	1.54018
1	0	1	1	0	1	0	1	0	1	1	0	0	0	0	1	1	0	1	1	0	1	0	1	0	0	0	1	1	1.54189
1	0	1	1	0	1	0	1	0	1	1	0	0	0	0	1	1	1	1	0	0	0	0	1	1	0	0	1	1	1.54245
1	0	1	1	0	1	0	1	0	1	1	0	0	0	0	1	1	0	0	1	0	1	0	1	0	1	1	0	1	1.54429
1	0	1	1	0	1	0	1	0	1	1	0	0	0	1	0	1	1	1	0	0	0	1	0	1	0	1	0	1	1.54442
1	0	1	1	0	1	0	1	0	1	1	0	0	0	1	0	1	0	0	1	0	1	0	0	1	1	1	1	0	1.54512
1	0	1	1	0	1	0	1	0	1	1	0	0	0	0	1	0	1	0	1	1	0	0	1	0	1	0	1	1	1.5472
1	0	1	1	0	1	0	1	0	1	1	0	0	0	0	1	1	0	1	0	1	0	0	0	1	1	1	1	0	1.54745
1	0	1	1	0	1	0	1	0	1	1	0	0	0	1	1	1	0	1	0	0	1	0	0	0	1	1	1	0	1.54875
1	0	1	1	0	1	0	1	0	1	1	0	0	0	0	1	0	1	0	1	0	1	1	1	0	0	1	0	1	1.54895
1	0	1	1	0	1	0	1	0	1	1	0	0	0	0	1	0	1	1	0	0	1	0	1	0	1	1	1	0	1.54945
1	0	1	1	0	1	0	1	0	1	1	0	0	0	0	1	1	1	0	0	1	1	0	1	0	1	1	0	0	1.5512
1	0	1	1	0	1	0	1	0	1	1	0	0	0	1	1	0	0	1	0	1	0	0	0	1	1	0	1	1	1.55372
1	0	1	1	0	1	0	1	0	1	1	0	0	0	0	1	1	0	1	1	1	0	1	0	1	0	0	0	1	1.55432
1	0	1	1	0	1	0	1	0	1	1	0	0	0	1	1	1	1	1	0	0	0	0	0	1	0	0	1	1	1.55986
1	0	1	1	0	1	0	1	0	1	1	0	0	0	0	1	1	1	0	1	1	1	1	0	0	1	0	0	0	1.56015
1	0	1	1	0	1	0	1	0	1	1	0	0	0	1	1	1	1	1	0	1	0	0	0	1	0	0	0	1	1.56234
1	0	1	1	0	1	0	1	0	1	1	0	0	0	0	0	1	1	0	1	0	0	0	0	1	1	1	1	1	1.56427
1	0	1	1	0	1	0	1	0	1	1	0	0	0	1	1	1	0	0	0	1	0	1	0	1	1	1	0	0	1.56486
1	0	1	1	0	1	0	1	0	1	1	0	0	0	1	0	0	0	1	1	0	1	1	0	1	1	0	0	1	1.56515
1	0	1	1	0	1	0	1	0	1	1	0	0	0	1	1	0	0	1	1	0	1	1	1	0	0	0	0	1	1.56584
1	0	1	1	0	1	0	1	0	1	1	0	0	0	1	1	1	1	0	0	0	1	0	1	0	0	1	0	1	1.56597
1	0	1	1	0	1	0	1	0	1	1	0	0	0	1	0	1	1	1	0	0	0	0	0	1	1	0	1	1	1.56902
1	0	1	1	0	1	0	1	0	1	1	0	0	0	1	1	1	0	0	1	0	1	0	0	0	1	1	0	1	1.5698
1	0	1	1	0	1	0	1	0	1	1	0	0	0	1	1	1	0	1	0	0	1	0	0	1	1	0	1	0	1.57159
1	0	1	1	0	1	0	1	0	1	1	0	0	0	0	1	1	0	1	1	1	1	0	1	0	0	1	0	0	1.57182
1	0	1	1	0	1	0	1	0	1	1	0	0	0	0	1	0	1	0	1	0	0	0	1	1	0	1	1	1	1.57222
1	0	1	1	0	1	0	1	0	1	1	0	0	0	1	1	0	0	0	1	0	0	0	0	1	1	1	1	1	1.57327
1	0	1	1	0	1	0	1	0	1	1	0	0	0	1	0	0	0	1	1	1	1	0	0	0	1	1	0	1	1.57588
1	0	1	1	0	1	0	1	0	1	1	0	0	0	1	0	1	1	1	0	0	1	1	0	1	0	0	1	0	1.57966
1	0	1	1	0	1	0	1	0	1	1	0	0	0	1	0	0	1	0	1	1	1	1	0	1	0	1	0	0	1.58338
1	0	1	1	0	1	0	1	0	1	1	0	0	0	0	1	1	1	0	0	1	0	0	1	1	0	1	1	0	1.58364
1	0	1	1	0	1	0	1	0	1	1	0	0	0	0	0	1	1	0	1	1	0	0	1	1	0	1	0	1	1.58376
1	0	1	1	0	1	0	1	0	1	1	0	0	0	1	0	1	1	0	1	0	1	0	1	0	0	0	1	1	1.58424
1	0	1	1	0	1	0	1	0	1	1	0	0	0	1	0	1	1	0	0	0	1	0	1	1	0	1	1	0	1.58464
1	0	1	1	0	1	0	1	0	1	1	0	0	0	1	1	1	1	1	0	0	1	0	0	1	0	0	1	0	1.58497
1	0	1	1	0	1	0	1	0	1	1	0	0	0	1	1	1	0	1	0	1	0	0	1	1	0	1	0	0	1.58799
1	0	1	1	0	1	0	1	0	1	1	0	0	0	1	0	1	1	1	0	0	0	0	1	0	1	0	1	1	1.58991
1	0	1	1	0	1	0	1	0	1	1	0	0	0	0	0	1	1	0	1	0	1	1	0	1	0	1	1	0	1.59098
1	0	1	1	0	1	0	1	0	1	1	0	0	0	0	1	1	0	1	1	1	0	1	0	1	0	0	1	0	1.59338
1	0	1	1	0	1	0	1	0	1	1	0	0	0	1	0	0	1	0	1	1	1	0	1	0	0	1	0	1	1.59585
1	0	1	1	0	1	0	1	0	1	1	0	0	0	1	0	0	1	0	1	1	0	0	1	1	0	0	1	1	1.59595
1	0	1	1	0	1	0	1	0	1	1	0	0	0	1	1	0	0	1	1	0	1	1	0	1	0	0	1	0	1.59752
1	0	1	1	0	1	0	1	0	1	1	0	0	0	1	0	0	0	1	1	0	1	1	0	1	1	0	1	0	1.5984
1	0	1	1	0	1	0	1	0	1	1	0	0	0	1	0	1	1	0	1	0	1	1	1	0	0	0	0	1	1.59842
1	0	1	1	0	1	0	1	0	1	1	0	0	0	1	0	0	1	1	0	1	0	0	0	1	0	1	1	1	1.6056
1	0	1	1	0	1	0	1	0	1	1	0	0	0	1	0	0	0	0	1	0	1	1	1	1	0	1	1	0	1.6063
1	0	1	1	0	1	0	1	0	1	1	0	0	0	1	1	0	0	1	1	1	1	1	0	1	0	0	0	0	1.60766
1	0	1	1	0	1	0	1	0	1	1	0	0	0	1	0	0	1	0	0	0	1	1	1	0	1	1	1	0	1.60913
1	0	1	1	0	1	0	1	0	1	1	0	0	0	1	1	0	1	1	0	0	0	0	1	1	0	0	1	1	1.60967
1	0	1	1	0	1	0	1	0	1	1	0	0	0	1	0	0	1	0	1	0	1	0	1	1	0	0	1	1	1.61132
1	0	1	1	0	1	0	1	0	1	1	0	0	0	1	1	0	1	0	0	0	0	1	1	0	1	1	1	0	1.61389
1	0	1	1	0	1	0	1	0	1	1	0	0	0	0	1	1	0	0	1	1	1	0	0	0	1	1	1	0	1.61616
1	0	1	1	0	1	0	1	0	1	1	0	0	0	1	0	0	1	1	0	1	1	0	1	1	0	0	1	0	1.61861
1	0	1	1	0	1	0	1	0	1	1	0	0	0	0	1	1	1	1	0	0	1	0	0	1	0	1	0	1	1.62197
1	0	1	1	0	1	0	1	0	1	1	0	0	0	1	1	0	1	1	0	0	1	1	1	0	0	0	0	1	1.62459
1	0	1	1	0	1	0	1	0	1	1	0	0	0	0	0	1	1	1	1	0	1	0	0	1	0	1	0	1	1.62606
1	0	1	1	0	1	0	1	0	1	1	0	0	0	1	0	0	1	1	0	1	1	1	0	0	1	1	0	0	1.6274
1	0	1	1	0	1	0	1	0	1	1	0	0	0	0	1	0	0	1	1	0	1	0	1	0	0	1	1	1	1.62864
1	0	1	1	0	1	0	1	0	1	1	0	0	0	1	0	0	0	1	1	0	1	1	1	0	1	0	1	0	1.63512
1	0	1	1	0	1	0	1	0	1	1	0	0	0	0	0	1	0	1	1	0	1	0	0	0	1	1	1	1	1.63898
1	0	1	1	0	1	0	1	0	1	1	0	0	0	0	0	0	0	1	1	1	0	0	1	1	0	1	1	1	1.64317
1	0	1	1	0	1	0	1	0	1	1	0	0	0	0	0	1	0	1	1	1	0	1	0	1	1	1	0	0	1.64804
1	0	1	1	0	1	0	1	0	1	1	0	0	0	1	0	0	0	1	1	0	1	0	1	0	0	1	1	1	1.65246
1	0	1	1	0	1	0	1	0	1	1	0	0	0	1	0	1	1	0	0	0	0	0	1	1	0	1	1	1	1.65327
1	0	1	1	0	1	0	1	0	1	1	0	0	0	0	0	1	0	1	1	0	1	0	1	0	1	1	0	1	1.65983
1	0	1	1	0	1	0	1	0	1	1	0	0	0	0	0	1	0	1	1	0	1	0	1	0	1	1	1	0	1.65993
1	0	1	1	0	1	0	1	0	1	1	0	0	0	0	0	1	1	1	0	1	1	0	1	0	1	0	1	0	1.66041
1	0	1	1	0	1	0	1	0	1	1	0	0	0	0	1	1	0	1	1	0	1	0	0	1	0	0	1	1	1.66148
1	0	1	1	0	1	0	1	0	1	1	0	0	0	1	1	1	0	0	1	0	1	0	1	1	0	0	1	0	1.66214
1	0	1	1	0	1	0	1	0	1	1	0	0	0	0	1	1	1	1	0	1	0	1	0	1	1	0	0	0	1.66287
1	0	1	1	0	1	0	1	0	1	1	0	0	0	1	0	0	1	0	0	1	0	0	0	1	1	1	1	1	1.66408
1	0	1	1	0	1	0	1	0	1	1	0	0	0	1	0	1	0	0	1	1	1	0	1	1	0	1	0	0	1.66657
1	0	1	1	0	1	0	1	0	1	1	0	0	0	0	0	1	1	0	1	0	0	1	1	1	0	0	1	1	1.66758
1	0	1	1	0	1	0	1	0	1	1	0	0	0	0	0	0	1	1	1	0	0	1	0	1	1	0	1	1	1.66804
1	0	1	1	0	1	0	1	0	1	1	0	0	0	1	1	1	1	0	0	1	1	0	0	0	1	1	0	0	1.6682
1	0	1	1	0	1	0	1	0	1	1	0	0	0	0	0	0	1	1	1	0	1	1	0	1	0	0	1	1	1.66928
1	0	1	1	0	1	0	1	0	1	1	0	0	0	0	1	0	0	1	1	1	0	1	0	1	0	1	0	1	1.67049
1	0	1	1	0	1	0	1	0	1	1	0	0	0	1	1	0	0	0	1	0	1	0	1	0	1	1	0	1	1.67115
1	0	1	1	0	1	0	1	0	1	1	0	0	0	1	0	1	1	0	1	0	1	0	0	1	0	1	0	1	1.67163
1	0	1	1	0	1	0	1	0	1	1	0	0	0	0	1	1	1	0	1	0	0	0	1	1	0	0	1	1	1.67533
1	0	1	1	0	1	0	1	0	1	1	0	0	0	1	1	0	1	0	0	1	1	0	0	0	1	1	1	0	1.67753
1	0	1	1	0	1	0	1	0	1	1	0	0	0	1	1	0	0	0	1	0	1	0	1	1	0	1	0	1	1.68331
1	0	1	1	0	1	0	1	0	1	1	0	0	0	0	1	0	0	0	1	1	0	1	1	0	1	1	0	1	1.6834
1	0	1	1	0	1	0	1	0	1	1	0	0	0	0	1	0	1	1	1	0	1	0	1	0	0	0	1	1	1.68613
1	0	1	1	0	1	0	1	0	1	1	0	0	0	1	1	0	1	0	0	1	0	0	1	1	0	0	1	1	1.68725
1	0	1	1	0	1	0	1	0	1	1	0	0	0	0	1	1	0	0	1	0	1	1	1	0	1	0	1	0	1.68994
1	0	1	1	0	1	0	1	0	1	1	0	0	0	1	1	1	0	1	0	1	1	0	0	0	1	0	1	0	1.69153
1	0	1	1	0	1	0	1	0	1	1	0	0	0	1	0	1	0	1	1	0	1	0	1	0	0	1	0	1	1.69334
1	0	1	1	0	1	0	1	0	1	1	0	0	0	1	0	1	0	1	0	0	1	0	0	1	1	1	1	0	1.69395
1	0	1	1	0	1	0	1	0	1	1	0	0	0	1	0	0	0	1	1	0	1	1	0	0	1	1	0	1	1.69399
1	0	1	1	0	1	0	1	0	1	1	0	0	0	0	0	0	1	0	1	1	0	1	0	1	1	0	1	1	1.6961
1	0	1	1	0	1	0	1	0	1	1	0	0	0	1	0	1	0	1	0	0	0	1	1	0	1	1	0	1	1.69662
1	0	1	1	0	1	0	1	0	1	1	0	0	0	1	1	1	0	0	0	0	1	0	1	0	1	1	1	0	1.69845
1	0	1	1	0	1	0	1	0	1	1	0	0	0	0	0	1	1	0	1	0	1	1	1	1	0	1	0	0	1.70001
1	0	1	1	0	1	0	1	0	1	1	0	0	0	1	1	0	1	1	0	0	0	1	0	1	0	1	0	1	1.70365
1	0	1	1	0	1	0	1	0	1	1	0	0	0	0	0	0	1	1	1	1	1	0	0	1	0	1	1	0	1.70382
1	0	1	1	0	1	0	1	0	1	1	0	0	0	0	1	0	0	1	1	1	0	1	1	1	0	1	0	0	1.70799
1	0	1	1	0	1	0	1	0	1	1	0	0	0	1	0	1	0	1	0	1	1	0	1	0	1	0	1	0	1.71189
1	0	1	1	0	1	0	1	0	1	1	0	0	0	0	0	0	1	1	0	1	1	1	1	0	1	1	0	0	1.71256
1	0	1	1	0	1	0	1	0	1	1	0	0	0	0	0	1	0	1	1	0	1	0	1	0	1	0	1	1	1.71735
1	0	1	1	0	1	0	1	0	1	1	0	0	0	0	0	0	1	1	1	1	1	1	0	0	1	0	1	0	1.71816
1	0	1	1	0	1	0	1	0	1	1	0	0	0	0	1	1	1	0	1	0	1	1	1	0	0	0	1	0	1.71891
1	0	1	1	0	1	0	1	0	1	1	0	0	0	1	0	0	1	1	0	0	1	1	0	1	0	1	1	0	1.721
1	0	1	1	0	1	0	1	0	1	1	0	0	0	0	0	1	1	0	1	0	1	1	1	1	0	0	1	0	1.72115
1	0	1	1	0	1	0	1	0	1	1	0	0	0	1	1	0	1	0	0	1	0	1	1	0	1	1	0	0	1.72226
1	0	1	1	0	1	0	1	0	1	1	0	0	0	1	1	1	0	1	0	1	0	0	0	1	0	1	0	1	1.72539
1	0	1	1	0	1	0	1	0	1	1	0	0	0	1	1	0	0	1	1	0	1	0	1	0	0	0	1	1	1.72595
1	0	1	1	0	1	0	1	0	1	1	0	0	0	0	0	0	1	1	1	0	1	0	0	0	1	1	1	1	1.72659
1	0	1	1	0	1	0	1	0	1	1	0	0	0	1	0	1	0	1	1	0	1	1	0	1	0	1	0	0	1.72678
1	0	1	1	0	1	0	1	0	1	1	0	0	0	1	0	1	0	1	1	0	1	1	1	0	0	0	0	1	1.72765
1	0	1	1	0	1	0	1	0	1	1	0	0	0	1	1	0	1	0	1	1	1	0	0	1	0	0	0	1	1.72777
1	0	1	1	0	1	0	1	0	1	1	0	0	0	1	0	1	0	0	1	1	1	1	1	1	0	0	0	0	1.72892
1	0	1	1	0	1	0	1	0	1	1	0	0	0	0	0	1	0	1	1	1	1	1	0	1	0	1	0	0	1.72945
1	0	1	1	0	1	0	1	0	1	1	0	0	0	0	1	0	0	1	1	1	1	1	0	0	1	0	1	0	1.73101
1	0	1	1	0	1	0	1	0	1	1	0	0	0	1	1	1	0	0	1	0	1	0	1	0	1	0	0	1	1.73391
1	0	1	1	0	1	0	1	0	1	1	0	0	0	0	1	0	1	1	0	1	0	0	0	1	1	0	1	1	1.73821
1	0	1	1	0	1	0	1	0	1	1	0	0	0	0	1	1	1	1	0	0	0	0	0	0	1	1	1	1	1.74053
1	0	1	1	0	1	0	1	0	1	1	0	0	0	0	1	1	0	1	1	1	0	1	0	1	0	1	0	0	1.74102
1	0	1	1	0	1	0	1	0	1	1	0	0	0	0	0	1	1	1	1	1	1	1	1	0	0	0	0	0	1.74106
1	0	1	1	0	1	0	1	0	1	1	0	0	0	0	1	1	1	1	0	0	1	0	1	0	1	0	1	0	1.7414
1	0	1	1	0	1	0	1	0	1	1	0	0	0	0	1	1	1	1	0	1	0	0	0	0	1	0	1	1	1.7425
1	0	1	1	0	1	0	1	0	1	1	0	0	0	1	0	0	1	0	0	1	1	0	0	1	1	1	1	0	1.74291
1	0	1	1	0	1	0	1	0	1	1	0	0	0	0	1	0	1	0	1	0	1	1	0	1	1	0	1	0	1.74646
1	0	1	1	0	1	0	1	0	1	1	0	0	0	0	1	1	0	1	1	1	0	1	1	1	0	0	0	0	1.74798
1	0	1	1	0	1	0	1	0	1	1	0	0	0	1	0	0	0	1	1	1	0	0	0	1	0	1	1	1	1.75548
1	0	1	1	0	1	0	1	0	1	1	0	0	0	1	0	0	1	1	0	0	1	1	0	0	1	1	0	1	1.75639
1	0	1	1	0	1	0	1	0	1	1	0	0	0	0	1	0	0	1	1	0	1	1	0	0	1	1	1	0	1.75738
1	0	1	1	0	1	0	1	0	1	1	0	0	0	0	0	1	0	1	1	1	0	1	1	0	1	1	0	0	1.75754
1	0	1	1	0	1	0	1	0	1	1	0	0	0	0	1	1	1	1	0	0	0	1	0	1	0	1	1	0	1.76333
1	0	1	1	0	1	0	1	0	1	1	0	0	0	0	1	1	0	0	1	1	0	0	1	1	0	1	0	1	1.76634
1	0	1	1	0	1	0	1	0	1	1	0	0	0	1	0	0	0	0	1	1	0	1	1	1	0	1	0	1	1.76872
1	0	1	1	0	1	0	1	0	1	1	0	0	0	1	1	0	1	1	0	1	1	0	1	0	0	0	1	0	1.76889
1	0	1	1	0	1	0	1	0	1	1	0	0	0	1	1	1	1	0	0	1	1	1	0	0	1	0	0	0	1.7714
1	0	1	1	0	1	0	1	0	1	1	0	0	0	0	0	0	0	1	1	1	1	0	1	0	1	1	0	1	1.7715
1	0	1	1	0	1	0	1	0	1	1	0	0	0	0	1	1	0	0	1	0	0	0	1	1	0	1	1	1	1.77398
1	0	1	1	0	1	0	1	0	1	1	0	0	0	1	0	0	1	1	0	0	1	0	0	1	0	1	1	1	1.77561
