# Supplementary material for: Balance algorithm for cluster randomized trials
Source: BMC Med Res Methodol. 2008 Oct 9;8:65. doi: 10.1186/1471-2288-8-65 (PMC2588445; doi:10.1186/1471-2288-8-65)
Supplement: Additional File 1 — Cluster randomization allocation algorithm version 1. Algorithms scripted in R to provide robust cluster randomization. [file 1471-2288-8-65-S1.zip › covariate.csv]

Practice	List	Townsend
W95633	1459	1.076640415
W95623	694	3.12438875
W97027	1845	2.481257257
W95043	902	-1.631896661
W95050	1346	2.100905775
W97009	1049	3.772377454
W93020	1590	-4.296187094
W97041	2593	0.483240183
W93004	2699	-1.839108262
W95073	1444	0.994442746
W93628	1233	0.464891898
W97069	852	2.209052858
W93015	359	1.629425545
W93044	2843	3.390851789
W92009	1801	-4.480489582
W92036	1961	-0.984549461
W92037	2378	1.258885508
W92063	1120	-4.742795917
W92064	1389	-3.022808387
W93019	709	-7.816021668
W93040	2739	3.171552274
W93048	2565	6.5616632
W93054	3474	4.169642403
W93065	1037	3.653538793
W93608	623	5.86882795
W95290	589	1.872642128
W97614	2454	0.715313394
W98024	3205	3.263953021
W98027	3256	6.459029532
