# Supplementary material for: Balance algorithm for cluster randomized trials
Source: BMC Med Res Methodol. 2008 Oct 9;8:65. doi: 10.1186/1471-2288-8-65 (PMC2588445; doi:10.1186/1471-2288-8-65)
Supplement: Additional File 1 — Cluster randomization allocation algorithm version 1. Algorithms scripted in R to provide robust cluster randomization. [file 1471-2288-8-65-S1.zip › block_one_allocation.csv]

W95633	W95623	W97027	W95043	W95050	W97009	W93020	W97041	W93004	W95073	W93628	W97069	W93015	W93044	Balance
1	0	1	1	0	1	0	1	0	1	1	0	0	0	0.01
