# Supplementary material for: Balance algorithm for cluster randomized trials
Source: BMC Med Res Methodol. 2008 Oct 9;8:65. doi: 10.1186/1471-2288-8-65 (PMC2588445; doi:10.1186/1471-2288-8-65)
Supplement: Additional File 1 — Cluster randomization allocation algorithm version 1. Algorithms scripted in R to provide robust cluster randomization. [file 1471-2288-8-65-S1.zip › rcode/randomisation 2.r]

#############################################################
# Date	:	30/JAN/08						#
# Author	:	BRC							#
# Program	:	randomisation 2.R 				#
# Descriptio:	Calculates the balance statistic using    #
#                 the already allocated block               #
# 										#
# requires	:	the number of units, arms, and the raw    #
#                 stratification variables,see star_dummy.cs#  
# 			change the working directory, buffer      #
#                 and the already randomised block data     #  
#############################################################
# History									#
#############################################################
# Date	:	Description						#
# 20May08   :     Deals with odd units within a block       #
#                 as well an improving balance if previous  #
#                 blocks are split unequal across arms      #
#############################################################
###############################
# Input data                  #
###############################
# Dummy Data
# folder		<-	"D:\\CARTER\\randomisation_Allocation_Training_Area"
# covariates	<-	"star_dummy_1.csv"
# unit		<-	13
# outfile		<-	"block_two"
# figure		<-	"blk2"
# infile		<-	"block_one_allocation.csv"

random.allocation.additional	<-	function(folder, covariates, unit, outfile, figure, infile) {

area			<-  	folder
stratific		<-	covariates
units			<-  	unit
arms  		<-  	2

########################################
# Input the previously allocated block #
########################################
Z			<-	read.csv(paste("C:\\documents and settings\\ben carter\\desktop\\randomisation\\randomisation_allocation_training_area",infile,sep="\\"),nrows=2)
block1size		<-	ncol(Z)-1

#####################################################
# Check balance in earlier blocks     # 20May08 BRC #
one	<- 	sum(data.frame(Z)[1,1:ncol(data.frame(Z))-1])
zero	<- 	ncol(data.frame(Z))-1  -  one

#######################################################
# This determines the split
# if up to now blocks are balanced and even units in this block, then allocate even split
#                                      odd units in thie block,  then allocate random split
# if not balanced up to now and even units in this block, then allocate even split
#                                odd units in this block, then allocate split odd on basis to improve balance.                      
######################################################
select 		<-	ifelse(units/arms == round(units/arms,0), ifelse(one == zero,units/arms,units/arms + ifelse(rnorm(1,mean=0,sd=1)>0,0.5,-0.5)),ifelse(zero > one, ceiling(units/arms),trunc(units/arms)))
#######################################################
##############################
#  Prelims                   #
##############################
strat		<-	paste(area,stratific,sep="\\")
random	<-	combn(letters[1:units], select)
random	<-	t(random)
random	<-	random[1:(nrow(random)),]
##########################################
# Generation of the randomisation matrix #
rand		<-	matrix(c(rep(0,nrow(random)*units)),byrow=T,ncol=units)
colnames(rand)		<-	letters[1:units]
   for(j in 1:units) {	
		rand[1:(nrow(random)/2),j]			<-	apply(ifelse(random[1:(nrow(random)/2),] == letters[j],1,0),1,sum)
		rand[round(nrow(random)/2):nrow(random),j]	<-	apply(ifelse(random[round(nrow(random)/2):nrow(random),] == letters[j],1,0),1,sum)
		print(paste("Completed block ", j," of ",units))
   }
rm(random)
gc(TRUE)

#################################################
# Use the STAR covariate info as dummy for this #
#################################################
# 
covar	<-	read.csv(strat,header=T)
# Name the practices #

rownames(covar)	<-	as.character(covar[,1])
# select first n (units) for practice #
covar			<-	data.frame(covar[1:(units+block1size),])
# remove practive details
covar			<-	data.frame(covar[,2:ncol(covar)])

### Calculate the standardized Z-scores ###
z     		<-    (  covar -  t(matrix(apply(covar,2,mean),ncol(covar),nrow(covar)))  )  / t(matrix(sqrt(apply(covar,2,var)),ncol(covar),nrow(covar)))
Z			<-	Z[,1:block1size]
colnames(rand) 				<-	rownames(covar)[(block1size+1):(block1size+units)]

# Generates the conditional allocation matrix 
#############################################
first  	<- 	as.matrix((t(t(data.frame(Z))))) %*% as.matrix( z[1:ncol(Z),] ) 
second 	<- 	as.matrix(rand) %*% as.matrix( z[(ncol(Z)+1):(ncol(Z)+units),])
first1  	<-  	matrix(rep(t(first),nrow(second)),byrow=T,nrow=nrow(second)) 
balance	<-	apply((first1+second)**2,1,sum)

rm(first)
rm(second)
rm(first1)
gc()

##############################################
# Plots the density of the balance statistic #
hist(balance,xlab="Imbalance",main=" ")
savePlot(filename = paste(area,figure,sep="\\"),type = c("jpeg"),device = dev.cur())

########## Merges in that block allocation ############
balanc 	<-	cbind(rand,data.frame(balance))
rm(balance)

##  Sort the data ##
balance	<-	balanc[order(balanc[,"balance"]),]

### Max number of obs presented ###
maxn		<-	ifelse(nrow(balance) > 1000,1000,nrow(balance))

################ Merge in the conditional allocation ###################
min(balance[,"balance"])
bal.out			<-	cbind( matrix(rep(t(data.frame(Z)),maxn),byrow=T,nrow=maxn), balance[1:maxn,])
colnames(bal.out)		<-	c(rownames(covar)[1:(ncol(Z)+units)],"Balance")
write.csv(bal.out,paste(area,paste(outfile,"csv",sep="."),sep="\\"),row.names=F)
}
